# Supplementary material for: Comprehensive analysis reveals dual biological function roles of EpCAM in kidney renal clear cell carcinoma
Source: Heliyon. 2023 Dec 14;10(1):e23505. doi: 10.1016/j.heliyon.2023.e23505 (PMC10767389; doi:10.1016/j.heliyon.2023.e23505)
Supplement: Multimedia component 5 [file mmc5.xls]

NAME	GS<br> follow link to MSigDB	SIZE	ES	NES	NOM p-val	FDR q-val	FWER p-val	RANK AT MAX	LEADING EDGE
KEGG_HUNTINGTONS_DISEASE	KEGG_HUNTINGTONS_DISEASE	182	0.5603752	2.6354873	0	0	0	5572	tags=49%, list=14%, signal=58%
KEGG_PARKINSONS_DISEASE	KEGG_PARKINSONS_DISEASE	130	0.6921247	2.4636025	0	3.27E-04	0.001	5572	tags=63%, list=14%, signal=73%
KEGG_ALZHEIMERS_DISEASE	KEGG_ALZHEIMERS_DISEASE	166	0.5187922	2.4633033	0	2.18E-04	0.001	5650	tags=50%, list=15%, signal=58%
KEGG_OXIDATIVE_PHOSPHORYLATION	KEGG_OXIDATIVE_PHOSPHORYLATION	132	0.7668987	2.4027803	0.001964637	0.001233206	0.002	5572	tags=73%, list=14%, signal=86%
KEGG_BUTANOATE_METABOLISM	KEGG_BUTANOATE_METABOLISM	34	0.7974678	2.321943	0	0.001812107	0.006	3431	tags=68%, list=9%, signal=74%
KEGG_PROXIMAL_TUBULE_BICARBONATE_RECLAMATION	KEGG_PROXIMAL_TUBULE_BICARBONATE_RECLAMATION	23	0.78396016	2.2915971	0	0.002152398	0.011	5869	tags=70%, list=15%, signal=82%
KEGG_PYRUVATE_METABOLISM	KEGG_PYRUVATE_METABOLISM	40	0.7198939	2.2892523	0	0.001844912	0.011	4312	tags=60%, list=11%, signal=67%
KEGG_FATTY_ACID_METABOLISM	KEGG_FATTY_ACID_METABOLISM	42	0.7691044	2.2707465	0	0.001718866	0.011	3431	tags=67%, list=9%, signal=73%
KEGG_GLYCOLYSIS_GLUCONEOGENESIS	KEGG_GLYCOLYSIS_GLUCONEOGENESIS	61	0.60730124	2.240696	0	0.001828854	0.015	4757	tags=44%, list=12%, signal=50%
KEGG_PROPANOATE_METABOLISM	KEGG_PROPANOATE_METABOLISM	33	0.8165483	2.2393973	0	0.001645969	0.015	4222	tags=76%, list=11%, signal=85%
KEGG_VALINE_LEUCINE_AND_ISOLEUCINE_DEGRADATION	KEGG_VALINE_LEUCINE_AND_ISOLEUCINE_DEGRADATION	44	0.836352	2.203277	0	0.00261394	0.027	3625	tags=82%, list=9%, signal=90%
KEGG_PEROXISOME	KEGG_PEROXISOME	78	0.66013944	2.181782	0.006024096	0.003121969	0.034	6900	tags=69%, list=18%, signal=84%
KEGG_CITRATE_CYCLE_TCA_CYCLE	KEGG_CITRATE_CYCLE_TCA_CYCLE	31	0.8115926	2.1291063	0.002	0.005453515	0.054	4378	tags=81%, list=11%, signal=91%
KEGG_TIGHT_JUNCTION	KEGG_TIGHT_JUNCTION	132	0.4831231	2.052466	0	0.011127674	0.098	4275	tags=26%, list=11%, signal=29%
KEGG_ARGININE_AND_PROLINE_METABOLISM	KEGG_ARGININE_AND_PROLINE_METABOLISM	54	0.58859015	2.0304961	0	0.012980185	0.113	7015	tags=61%, list=18%, signal=75%
KEGG_GLYCOSYLPHOSPHATIDYLINOSITOL_GPI_ANCHOR_BIOSYNTHESIS	KEGG_GLYCOSYLPHOSPHATIDYLINOSITOL_GPI_ANCHOR_BIOSYNTHESIS	25	0.6643477	2.0108883	0.003968254	0.014714025	0.126	8267	tags=56%, list=21%, signal=71%
KEGG_TYROSINE_METABOLISM	KEGG_TYROSINE_METABOLISM	42	0.5865628	2.0074718	0.001960784	0.014411738	0.129	4949	tags=40%, list=13%, signal=46%
KEGG_TERPENOID_BACKBONE_BIOSYNTHESIS	KEGG_TERPENOID_BACKBONE_BIOSYNTHESIS	15	0.73431325	1.9935743	0.010224949	0.01533158	0.141	2450	tags=47%, list=6%, signal=50%
KEGG_SELENOAMINO_ACID_METABOLISM	KEGG_SELENOAMINO_ACID_METABOLISM	26	0.57511514	1.9651219	0.004048583	0.018289933	0.163	6682	tags=46%, list=17%, signal=56%
KEGG_HISTIDINE_METABOLISM	KEGG_HISTIDINE_METABOLISM	29	0.6512322	1.9609675	0.004008016	0.01787546	0.167	4732	tags=45%, list=12%, signal=51%
KEGG_STEROID_BIOSYNTHESIS	KEGG_STEROID_BIOSYNTHESIS	17	0.7106871	1.9267755	0.008403362	0.022653308	0.203	4121	tags=59%, list=11%, signal=66%
KEGG_BETA_ALANINE_METABOLISM	KEGG_BETA_ALANINE_METABOLISM	22	0.6665593	1.9180256	0.005859375	0.02329671	0.212	3431	tags=55%, list=9%, signal=60%
KEGG_BIOSYNTHESIS_OF_UNSATURATED_FATTY_ACIDS	KEGG_BIOSYNTHESIS_OF_UNSATURATED_FATTY_ACIDS	22	0.61643916	1.907939	0.006224067	0.024062045	0.225	5397	tags=59%, list=14%, signal=69%
KEGG_PPAR_SIGNALING_PATHWAY	KEGG_PPAR_SIGNALING_PATHWAY	69	0.5632365	1.897763	0.014553014	0.025020711	0.239	3989	tags=42%, list=10%, signal=47%
KEGG_GLYCINE_SERINE_AND_THREONINE_METABOLISM	KEGG_GLYCINE_SERINE_AND_THREONINE_METABOLISM	31	0.6586812	1.8964069	0.017408123	0.024387214	0.242	6377	tags=58%, list=17%, signal=70%
KEGG_CARDIAC_MUSCLE_CONTRACTION	KEGG_CARDIAC_MUSCLE_CONTRACTION	79	0.46996838	1.8627717	0.00750469	0.03068653	0.272	5498	tags=44%, list=14%, signal=52%
KEGG_LYSINE_DEGRADATION	KEGG_LYSINE_DEGRADATION	44	0.5703449	1.8117435	0.013513514	0.04287583	0.346	4980	tags=45%, list=13%, signal=52%
KEGG_TRYPTOPHAN_METABOLISM	KEGG_TRYPTOPHAN_METABOLISM	40	0.5498628	1.7842546	0.024193548	0.049350552	0.385	3722	tags=48%, list=10%, signal=53%
KEGG_VIBRIO_CHOLERAE_INFECTION	KEGG_VIBRIO_CHOLERAE_INFECTION	54	0.49504828	1.7738698	0.035928145	0.051747736	0.404	6326	tags=44%, list=16%, signal=53%
KEGG_GLUTATHIONE_METABOLISM	KEGG_GLUTATHIONE_METABOLISM	49	0.47009078	1.7297	0.01814516	0.06612392	0.463	3383	tags=31%, list=9%, signal=34%
KEGG_NITROGEN_METABOLISM	KEGG_NITROGEN_METABOLISM	23	0.5608887	1.7167028	0.014141414	0.06973945	0.477	5869	tags=52%, list=15%, signal=61%
KEGG_GLYCEROLIPID_METABOLISM	KEGG_GLYCEROLIPID_METABOLISM	49	0.43712726	1.6673199	0.013487476	0.08961453	0.563	5262	tags=37%, list=14%, signal=42%
KEGG_RETINOL_METABOLISM	KEGG_RETINOL_METABOLISM	62	0.5663501	1.6509651	0.022821577	0.09499313	0.594	4136	tags=32%, list=11%, signal=36%
KEGG_ALANINE_ASPARTATE_AND_GLUTAMATE_METABOLISM	KEGG_ALANINE_ASPARTATE_AND_GLUTAMATE_METABOLISM	32	0.54294086	1.6417316	0.046	0.09685079	0.607	6406	tags=53%, list=17%, signal=64%
KEGG_PHENYLALANINE_METABOLISM	KEGG_PHENYLALANINE_METABOLISM	18	0.58501077	1.6406575	0.025440313	0.09450225	0.607	4949	tags=39%, list=13%, signal=45%
KEGG_GLYOXYLATE_AND_DICARBOXYLATE_METABOLISM	KEGG_GLYOXYLATE_AND_DICARBOXYLATE_METABOLISM	16	0.5799283	1.6400812	0.027944112	0.09212239	0.61	5698	tags=69%, list=15%, signal=81%
KEGG_AMINOACYL_TRNA_BIOSYNTHESIS	KEGG_AMINOACYL_TRNA_BIOSYNTHESIS	41	0.47681782	1.5973955	0.10772358	0.11321497	0.683	5889	tags=34%, list=15%, signal=40%
KEGG_RENIN_ANGIOTENSIN_SYSTEM	KEGG_RENIN_ANGIOTENSIN_SYSTEM	17	0.60622895	1.5834994	0.03164557	0.11828393	0.704	3802	tags=41%, list=10%, signal=46%
KEGG_SPHINGOLIPID_METABOLISM	KEGG_SPHINGOLIPID_METABOLISM	39	0.44944233	1.5736145	0.06311637	0.120948	0.71	6709	tags=46%, list=17%, signal=56%
KEGG_ADIPOCYTOKINE_SIGNALING_PATHWAY	KEGG_ADIPOCYTOKINE_SIGNALING_PATHWAY	66	0.41681796	1.5628947	0.06653226	0.124100454	0.725	4144	tags=26%, list=11%, signal=29%
KEGG_DRUG_METABOLISM_CYTOCHROME_P450	KEGG_DRUG_METABOLISM_CYTOCHROME_P450	69	0.50056744	1.5126595	0.06866953	0.1529724	0.799	4395	tags=30%, list=11%, signal=34%
KEGG_PROTEIN_EXPORT	KEGG_PROTEIN_EXPORT	24	0.45289823	1.4907191	0.12731007	0.16424935	0.83	8074	tags=50%, list=21%, signal=63%
KEGG_ALDOSTERONE_REGULATED_SODIUM_REABSORPTION	KEGG_ALDOSTERONE_REGULATED_SODIUM_REABSORPTION	42	0.4333119	1.4897727	0.065737054	0.16092142	0.83	2683	tags=26%, list=7%, signal=28%
KEGG_METABOLISM_OF_XENOBIOTICS_BY_CYTOCHROME_P450	KEGG_METABOLISM_OF_XENOBIOTICS_BY_CYTOCHROME_P450	67	0.47445104	1.4768065	0.08351178	0.16617468	0.843	4395	tags=31%, list=11%, signal=35%
KEGG_CYSTEINE_AND_METHIONINE_METABOLISM	KEGG_CYSTEINE_AND_METHIONINE_METABOLISM	34	0.38879424	1.431279	0.07878788	0.19759294	0.891	9196	tags=50%, list=24%, signal=66%
KEGG_ONE_CARBON_POOL_BY_FOLATE	KEGG_ONE_CARBON_POOL_BY_FOLATE	17	0.5144836	1.425802	0.11660079	0.19728208	0.895	6290	tags=53%, list=16%, signal=63%
KEGG_EPITHELIAL_CELL_SIGNALING_IN_HELICOBACTER_PYLORI_INFECTION	KEGG_EPITHELIAL_CELL_SIGNALING_IN_HELICOBACTER_PYLORI_INFECTION	68	0.36926815	1.4091622	0.13267326	0.20610169	0.911	5941	tags=35%, list=15%, signal=42%
KEGG_PORPHYRIN_AND_CHLOROPHYLL_METABOLISM	KEGG_PORPHYRIN_AND_CHLOROPHYLL_METABOLISM	39	0.43410152	1.398777	0.14699793	0.21043172	0.922	9602	tags=49%, list=25%, signal=65%
KEGG_ASCORBATE_AND_ALDARATE_METABOLISM	KEGG_ASCORBATE_AND_ALDARATE_METABOLISM	23	0.52080864	1.3545547	0.14579055	0.24561185	0.944	3432	tags=35%, list=9%, signal=38%
KEGG_GLYCEROPHOSPHOLIPID_METABOLISM	KEGG_GLYCEROPHOSPHOLIPID_METABOLISM	77	0.31784508	1.3238753	0.1021611	0.26847804	0.959	5124	tags=27%, list=13%, signal=31%
KEGG_PENTOSE_PHOSPHATE_PATHWAY	KEGG_PENTOSE_PHOSPHATE_PATHWAY	27	0.388457	1.3223355	0.17303823	0.26487496	0.959	9805	tags=44%, list=25%, signal=60%
KEGG_VASOPRESSIN_REGULATED_WATER_REABSORPTION	KEGG_VASOPRESSIN_REGULATED_WATER_REABSORPTION	44	0.35955545	1.3205352	0.21357286	0.26122025	0.959	8091	tags=39%, list=21%, signal=49%
KEGG_FRUCTOSE_AND_MANNOSE_METABOLISM	KEGG_FRUCTOSE_AND_MANNOSE_METABOLISM	34	0.41177446	1.2973305	0.19631901	0.27825046	0.97	3554	tags=24%, list=9%, signal=26%
KEGG_ARACHIDONIC_ACID_METABOLISM	KEGG_ARACHIDONIC_ACID_METABOLISM	58	0.35212174	1.2934314	0.1307054	0.27664372	0.971	2767	tags=21%, list=7%, signal=22%
KEGG_INSULIN_SIGNALING_PATHWAY	KEGG_INSULIN_SIGNALING_PATHWAY	136	0.2935252	1.2789197	0.192	0.28591353	0.973	7600	tags=31%, list=20%, signal=38%
KEGG_PENTOSE_AND_GLUCURONATE_INTERCONVERSIONS	KEGG_PENTOSE_AND_GLUCURONATE_INTERCONVERSIONS	26	0.4595062	1.2750031	0.20944558	0.28473675	0.977	9602	tags=54%, list=25%, signal=72%
KEGG_THYROID_CANCER	KEGG_THYROID_CANCER	29	0.35271403	1.2729737	0.20576131	0.2817533	0.978	7311	tags=31%, list=19%, signal=38%
KEGG_MATURITY_ONSET_DIABETES_OF_THE_YOUNG	KEGG_MATURITY_ONSET_DIABETES_OF_THE_YOUNG	25	0.412777	1.2681495	0.1750503	0.2813077	0.98	2367	tags=20%, list=6%, signal=21%
KEGG_NICOTINATE_AND_NICOTINAMIDE_METABOLISM	KEGG_NICOTINATE_AND_NICOTINAMIDE_METABOLISM	24	0.40100786	1.2443767	0.19144602	0.29828313	0.985	1713	tags=21%, list=4%, signal=22%
KEGG_PRIMARY_BILE_ACID_BIOSYNTHESIS	KEGG_PRIMARY_BILE_ACID_BIOSYNTHESIS	16	0.5001973	1.2392358	0.23655914	0.29868385	0.988	5144	tags=50%, list=13%, signal=58%
KEGG_LYSOSOME	KEGG_LYSOSOME	121	0.32492033	1.2203008	0.28402367	0.31204233	0.991	6601	tags=30%, list=17%, signal=36%
KEGG_TYPE_II_DIABETES_MELLITUS	KEGG_TYPE_II_DIABETES_MELLITUS	47	0.33971044	1.220246	0.19685039	0.3070243	0.991	2683	tags=21%, list=7%, signal=23%
KEGG_ERBB_SIGNALING_PATHWAY	KEGG_ERBB_SIGNALING_PATHWAY	87	0.2975335	1.1845444	0.27494907	0.33848017	0.997	2683	tags=18%, list=7%, signal=20%
KEGG_GLYCOSPHINGOLIPID_BIOSYNTHESIS_LACTO_AND_NEOLACTO_SERIES	KEGG_GLYCOSPHINGOLIPID_BIOSYNTHESIS_LACTO_AND_NEOLACTO_SERIES	26	0.33647716	1.1676112	0.24646464	0.351083	0.997	6172	tags=38%, list=16%, signal=46%
KEGG_GALACTOSE_METABOLISM	KEGG_GALACTOSE_METABOLISM	25	0.3495904	1.1282973	0.33133733	0.38821027	0.999	5765	tags=28%, list=15%, signal=33%
KEGG_ENDOCYTOSIS	KEGG_ENDOCYTOSIS	181	0.26483548	1.1170262	0.334004	0.39481163	0.999	6007	tags=29%, list=16%, signal=35%
KEGG_AMINO_SUGAR_AND_NUCLEOTIDE_SUGAR_METABOLISM	KEGG_AMINO_SUGAR_AND_NUCLEOTIDE_SUGAR_METABOLISM	44	0.32272944	1.0709697	0.36883628	0.44041848	1	6197	tags=36%, list=16%, signal=43%
KEGG_ENDOMETRIAL_CANCER	KEGG_ENDOMETRIAL_CANCER	52	0.31039962	1.0620146	0.409901	0.444918	1	2683	tags=15%, list=7%, signal=17%
KEGG_ADHERENS_JUNCTION	KEGG_ADHERENS_JUNCTION	73	0.29620838	1.0581744	0.42276424	0.4430471	1	2390	tags=14%, list=6%, signal=15%
KEGG_STEROID_HORMONE_BIOSYNTHESIS	KEGG_STEROID_HORMONE_BIOSYNTHESIS	53	0.3463716	1.0533339	0.39873418	0.44243315	1	2785	tags=17%, list=7%, signal=18%
KEGG_PURINE_METABOLISM	KEGG_PURINE_METABOLISM	159	0.22388592	1.0281477	0.4185567	0.46514186	1	6434	tags=24%, list=17%, signal=29%
KEGG_INOSITOL_PHOSPHATE_METABOLISM	KEGG_INOSITOL_PHOSPHATE_METABOLISM	54	0.3069383	1.0038232	0.47162426	0.48899034	1	4262	tags=24%, list=11%, signal=27%
KEGG_UBIQUITIN_MEDIATED_PROTEOLYSIS	KEGG_UBIQUITIN_MEDIATED_PROTEOLYSIS	135	0.23840338	0.9763484	0.48387095	0.5161607	1	6244	tags=25%, list=16%, signal=30%
KEGG_STARCH_AND_SUCROSE_METABOLISM	KEGG_STARCH_AND_SUCROSE_METABOLISM	49	0.2893757	0.97462434	0.47239265	0.51140445	1	9602	tags=39%, list=25%, signal=52%
KEGG_REGULATION_OF_AUTOPHAGY	KEGG_REGULATION_OF_AUTOPHAGY	35	0.27621523	0.95749855	0.50509167	0.52571243	1	5646	tags=23%, list=15%, signal=27%
KEGG_O_GLYCAN_BIOSYNTHESIS	KEGG_O_GLYCAN_BIOSYNTHESIS	30	0.29310396	0.9567328	0.5112016	0.51992786	1	3074	tags=20%, list=8%, signal=22%
KEGG_GLYCOSAMINOGLYCAN_DEGRADATION	KEGG_GLYCOSAMINOGLYCAN_DEGRADATION	21	0.29012066	0.94387007	0.5152672	0.5289591	1	2749	tags=14%, list=7%, signal=15%
KEGG_PROSTATE_CANCER	KEGG_PROSTATE_CANCER	89	0.24359147	0.9008277	0.52409637	0.5760206	1	7600	tags=29%, list=20%, signal=36%
KEGG_ETHER_LIPID_METABOLISM	KEGG_ETHER_LIPID_METABOLISM	33	0.2437134	0.88873696	0.65360826	0.5835482	1	1997	tags=12%, list=5%, signal=13%
KEGG_N_GLYCAN_BIOSYNTHESIS	KEGG_N_GLYCAN_BIOSYNTHESIS	46	0.2509295	0.88764745	0.55279505	0.5780005	1	9665	tags=30%, list=25%, signal=41%
KEGG_RNA_POLYMERASE	KEGG_RNA_POLYMERASE	29	0.24610355	0.8757739	0.5851703	0.58609897	1	12844	tags=52%, list=33%, signal=77%
KEGG_LINOLEIC_ACID_METABOLISM	KEGG_LINOLEIC_ACID_METABOLISM	29	0.29270726	0.8598742	0.64842105	0.6001566	1	1803	tags=14%, list=5%, signal=14%
KEGG_RIBOSOME	KEGG_RIBOSOME	88	0.34873125	0.8512506	0.61618257	0.6027109	1	14998	tags=56%, list=39%, signal=91%
KEGG_DRUG_METABOLISM_OTHER_ENZYMES	KEGG_DRUG_METABOLISM_OTHER_ENZYMES	49	0.26464427	0.8323155	0.68085104	0.6205114	1	10009	tags=45%, list=26%, signal=61%
KEGG_SPLICEOSOME	KEGG_SPLICEOSOME	127	0.18250683	0.72867084	0.6766917	0.74794483	1	11530	tags=37%, list=30%, signal=53%
KEGG_RNA_DEGRADATION	KEGG_RNA_DEGRADATION	59	0.15221265	0.5981041	0.85162604	0.88722587	1	4706	tags=12%, list=12%, signal=13%
KEGG_NUCLEOTIDE_EXCISION_REPAIR	KEGG_NUCLEOTIDE_EXCISION_REPAIR	44	0.15134674	0.53489923	0.91748524	0.9300299	1	8577	tags=25%, list=22%, signal=32%
