# Supplementary material for: Comprehensive analysis reveals dual biological function roles of EpCAM in kidney renal clear cell carcinoma
Source: Heliyon. 2023 Dec 14;10(1):e23505. doi: 10.1016/j.heliyon.2023.e23505 (PMC10767389; doi:10.1016/j.heliyon.2023.e23505)
Supplement: Multimedia component 6 [file mmc6.xls]

NAME	TITLE	SCORE
EPCAM	na	1.0082793
KDF1	na	0.50430626
BSPRY	na	0.46477765
IRF6	na	0.45173326
OVOL1	na	0.44809678
CLDN4	na	0.44311342
SPINT1-AS1	na	0.44176567
CDS1	na	0.43358243
MARVELD3	na	0.4257697
CGN	na	0.41771472
C1orf210	na	0.41338137
CLDN3	na	0.41305766
SOWAHB	na	0.4115998
VPS37D	na	0.40457195
PRR15L	na	0.37821344
MARVELD2	na	0.37190986
SLC25A4	na	0.37036133
CDH16	na	0.36855856
RNF43	na	0.36719364
PCCA	na	0.36591858
ESRP1	na	0.36573604
OGDHL	na	0.36185145
CRB3	na	0.3599243
HDAC11	na	0.3597942
ZC2HC1C	na	0.35970923
OCLN	na	0.35965416
DBNDD1	na	0.35800946
EMX2	na	0.3557921
ENPP5	na	0.35518596
PTGR2	na	0.35412088
PPARGC1A	na	0.35351253
RAP1GAP	na	0.35214514
PRSS8	na	0.3502995
LLGL2	na	0.3483861
PLLP	na	0.34643364
GGT6	na	0.34454688
SMIM24	na	0.3395248
EPB41L5	na	0.33826354
ERBB2	na	0.33789778
CLDN7	na	0.3373784
FREM1	na	0.33698657
SLC29A2	na	0.33381847
NEDD4L	na	0.3316855
RAB25	na	0.32954255
TMEM25	na	0.32934415
PHYH	na	0.32902786
ZPLD2P	na	0.32893142
TOX3	na	0.32719156
KRT7	na	0.32660657
ALDH6A1	na	0.32604995
HMGCS2	na	0.32592478
PTPN3	na	0.3246707
GRB7	na	0.32301405
ACAT1	na	0.3229695
TMEM38A	na	0.32286105
FAAH2	na	0.3218004
KRT7-AS	na	0.32129934
GPAT3	na	0.32124496
LARGE2	na	0.32001194
COL4A4	na	0.31697923
COLCA1	na	0.31444603
GCSH	na	0.31303075
LDHD	na	0.31265128
SLC16A11	na	0.31145197
ERVE-1	na	0.31121328
VWA7	na	0.31084448
GOT1	na	0.31025925
HOMEZ	na	0.3102423
ZNF165	na	0.30945116
C4orf19	na	0.30855626
ESRP2	na	0.30670774
RGN	na	0.30601698
RAB40B	na	0.305735
CDC42BPG	na	0.30550218
WDR72	na	0.3049971
EMX2OS	na	0.30481878
GRAMD1C	na	0.3035362
ADGRF1	na	0.3009542
TMPRSS2	na	0.30095217
ILDR1	na	0.30041552
LINC02894	na	0.29960406
DCAF4	na	0.29955366
CHCHD10	na	0.29954302
ISCA2	na	0.2988899
IMPA2	na	0.29868805
ACVR2B-AS1	na	0.29854763
SC5D	na	0.29841956
CWH43	na	0.29827723
ACOT2	na	0.29823732
OR7E14P	na	0.29774266
NIPAL1	na	0.29626378
GPR160	na	0.29625484
SLC44A4	na	0.2962383
GRHL2	na	0.29607975
NSUN7	na	0.29565263
C15orf56	na	0.2943226
CKB	na	0.294276
VIL1	na	0.29380915
C15orf61	na	0.29306105
RAB17	na	0.29298237
RHPN2	na	0.29292285
L2HGDH	na	0.292373
BCL2L10	na	0.2921217
SPINT1	na	0.2911497
CGRRF1	na	0.2903527
PLEKHG3	na	0.28757045
AUH	na	0.28660777
PRRG2	na	0.28659257
HHAT	na	0.28643402
TM7SF2	na	0.28579262
B3GAT1-DT	na	0.28575826
AP1M2	na	0.28571886
NMNAT3	na	0.28555638
ABHD11	na	0.2853278
RORC	na	0.2852933
FAAH	na	0.28517038
CHMP4C	na	0.2846484
SH2D4A	na	0.28422764
BEX2	na	0.28415695
PPFIBP2	na	0.28301185
BAG1	na	0.28289318
LZTS3	na	0.28254664
ESPN	na	0.28228453
FAM83F	na	0.2813993
MIR200CHG	na	0.2811281
TUFT1	na	0.28049025
TMEM61	na	0.28046197
NUPR2	na	0.28008944
DDR1	na	0.2788533
PEX7	na	0.2782725
ECHDC3	na	0.27823228
ATP6V0A4	na	0.2776597
MYORG	na	0.27655786
EPN3	na	0.27593857
CDH1	na	0.27578157
HYAL1	na	0.27558014
TMC4	na	0.27550468
DEGS2	na	0.27413625
CHDH	na	0.2741136
ACOT1	na	0.27376905
LAD1	na	0.27356753
SFTPD	na	0.27348334
CAMSAP3	na	0.2730386
EPHX2	na	0.27267933
MUC20	na	0.27260372
PRKCZ	na	0.27248892
FAM83B	na	0.27245772
BPHL	na	0.27239302
COBL	na	0.27212125
CLYBL	na	0.27171296
HUNK	na	0.27137253
CCNB1IP1	na	0.2710292
TMEM213	na	0.2709074
TMEM238	na	0.27058917
SYNE4	na	0.27044713
S100A14	na	0.2699445
GSTO2	na	0.26831406
UGT8	na	0.26808208
HSD17B8	na	0.26799208
WWC1	na	0.26720533
LMO7	na	0.2671596
MISP3	na	0.26637024
MPP5	na	0.26635668
BEX1	na	0.26635095
TJP3	na	0.2661884
ENTPD2	na	0.2658339
ANXA9	na	0.26539034
FAM110B	na	0.26533246
THRB	na	0.26519153
PRSS22	na	0.26475137
TPRN	na	0.26466256
MFSD6L	na	0.2645621
SCGB1D2	na	0.2644678
DMTN	na	0.26439318
COLCA2	na	0.2639178
TFCP2L1	na	0.26366448
CERS4	na	0.2635145
TMEM125	na	0.26329646
DSG2	na	0.2631743
KLHDC2	na	0.26301342
EPB41L4B	na	0.2629971
DUSP15	na	0.2629251
SIRT5	na	0.26255625
MPP7	na	0.26249123
KHDRBS3	na	0.26170883
SMIM10L2B	na	0.26158047
C1orf116	na	0.2613991
NDRG2	na	0.26138154
OVOL2	na	0.26131332
FA2H	na	0.26114646
SLC9A2	na	0.26080918
EHF	na	0.26073027
ACAA2	na	0.2607273
NNT	na	0.2603442
TRIM2	na	0.26023632
LINC02028	na	0.26015806
GPHN	na	0.26003763
PLS1	na	0.25997272
ACADSB	na	0.2599241
PANK1	na	0.25986063
LINC01612	na	0.259823
ETFDH	na	0.2596554
KRT87P	na	0.25943956
PNMT	na	0.25931615
SLC25A10	na	0.2591388
COQ6	na	0.25910166
C3orf33	na	0.2586842
WWTR1-AS1	na	0.25853458
TNK1	na	0.25791326
KCNK15	na	0.25752932
FN3K	na	0.25683734
CIB2	na	0.25663257
STUM	na	0.25659257
PIGH	na	0.2560019
ZNF433	na	0.25573897
CLCNKB	na	0.2556371
FOXA3	na	0.25552195
MFSD4A	na	0.25542867
TMEM72	na	0.25520843
HSD11B2	na	0.25517172
FBXO34	na	0.25496027
BTC	na	0.25483537
TMEM8B	na	0.25449464
UQCRFS1	na	0.25442773
KCTD1	na	0.25440428
TREH	na	0.25410628
ST6GALNAC2	na	0.25397712
PNPLA4	na	0.25354242
MAPK8IP1	na	0.253027
ZNF684	na	0.25214148
SENP8	na	0.25213572
SLC25A21-AS1	na	0.25178427
PVALB	na	0.25177258
SCNN1A	na	0.2512327
LINC00659	na	0.2511005
MAL	na	0.25100678
KCNJ11	na	0.25081104
CLDN8	na	0.25061822
NUBPL	na	0.25059202
MIR559	na	0.25051084
C17orf113	na	0.25003874
SLC44A3	na	0.24978667
FXYD2	na	0.24978153
EXPH5	na	0.24940081
ATP6V1B1	na	0.24932228
ANKRD9	na	0.24898961
ACOT4	na	0.24842033
RAB3IP	na	0.2483981
APOOL	na	0.2481166
SCGB2A1	na	0.24793048
USP51	na	0.2479284
EIF1AXP1	na	0.24776183
ENTPD8	na	0.24744269
ALDH5A1	na	0.24703747
INSYN1-AS1	na	0.24701855
AKR7A3	na	0.2467951
DHRS4-AS1	na	0.24621832
RALGPS1	na	0.24620445
ALDOB	na	0.24596913
G6PC1	na	0.24571069
ATP2B2	na	0.24564588
TOM1L1	na	0.24553289
TMEM45B	na	0.24538606
SPX	na	0.24536961
DHRS4	na	0.24529469
ATP6V1D	na	0.24482964
C1orf226	na	0.24450324
PDE9A	na	0.24439482
ZBTB42	na	0.24429937
LINC00113	na	0.2438445
DMAC2L	na	0.2438416
ENTPD5	na	0.24369991
VTCN1	na	0.243672
KLHDC7A	na	0.24344768
ENDOG	na	0.24318251
LGR4	na	0.24241762
KRT23	na	0.24240997
GRIK5	na	0.24229915
FRMPD2	na	0.24201454
MYO5B	na	0.24185449
MCOLN3	na	0.24184796
ADH6	na	0.2418233
TNNI1	na	0.24174376
PLEKHJ1	na	0.24165034
NPM2	na	0.24164706
GAREM1	na	0.24156047
CBLC	na	0.2413169
AFM	na	0.24128488
BOK	na	0.24127075
LINC01896	na	0.24124166
CRY2	na	0.24089439
ERMP1	na	0.2408279
SH3YL1	na	0.24073218
PLA2G4F	na	0.2405594
CA4	na	0.24008036
RBM47	na	0.23994935
DNAJA4	na	0.23986457
PAIP2B	na	0.23972306
SBF2-AS1	na	0.23961958
NUDT7	na	0.23941809
LINC00885	na	0.2387953
SCOC	na	0.23870918
PACRG	na	0.23856784
CKMT1B	na	0.2383713
RPS6KA6	na	0.23836586
TUBBP5	na	0.23822512
RRAGD	na	0.23798499
MTARC2	na	0.2379559
METTL27	na	0.23790252
PLEKHH1	na	0.23789567
SPRING1	na	0.2372319
ZNF503-AS2	na	0.23691785
NUDT14	na	0.23688796
MMP24	na	0.23679107
ARHGAP8	na	0.23664711
C2orf15	na	0.23653167
ADGRV1	na	0.2365246
WLS	na	0.23652154
SVIP	na	0.23637655
SLC2A11	na	0.23624215
CKMT1A	na	0.23605525
MINDY1	na	0.23591854
ATP9A	na	0.23591295
CDKL2	na	0.23581937
ATP13A4	na	0.23531832
CPT2	na	0.23513564
FBN3	na	0.23472889
RNF208	na	0.23471661
RPH3AL	na	0.23471217
CACNA1D	na	0.23463593
KLK15	na	0.23460154
AP5M1	na	0.23457313
ATP6V0D2	na	0.23456456
SYNJ2BP	na	0.23436163
GLRX5	na	0.23433957
DHCR7	na	0.23429321
GPR37	na	0.23376618
ACADM	na	0.23351036
PNMA6A	na	0.2335016
NKIRAS1	na	0.23332243
GATB	na	0.23324738
PARS2	na	0.23323901
TUB	na	0.23288591
MLXIPL	na	0.23274422
PATJ	na	0.23266245
MACROD1	na	0.23257755
TMEM252	na	0.23248653
ZNF57	na	0.23229918
DPH6	na	0.23223487
OXGR1	na	0.23222795
HEPACAM2	na	0.23213418
COBLL1	na	0.2320943
ZDHHC23	na	0.23203906
ASTN2	na	0.2315911
TMEM192	na	0.23152487
KLHL14	na	0.23127939
PXMP2	na	0.23127857
SAPCD1-AS1	na	0.2311839
MPPED2-AS1	na	0.23095639
PEX11A	na	0.23074447
KCTD6	na	0.23068583
TSPAN1	na	0.23058772
TXNRD2	na	0.23046975
FOXI1	na	0.23016107
CRYM	na	0.22939982
NTSR1	na	0.22913958
ILVBL	na	0.22911377
GPRC6A	na	0.2290331
IGSF3	na	0.22870328
ACSS3	na	0.22839764
ELF3	na	0.22815415
LINC02343	na	0.22737624
PCCB	na	0.22734378
CLDN10	na	0.22691943
EFCAB11	na	0.22684184
PPM1A	na	0.22667384
SH2D3A	na	0.22664416
KLHL26	na	0.22661315
GNB5	na	0.22652987
MACC1	na	0.22646947
KLK3	na	0.22645392
SALL3	na	0.22643076
PTCSC3	na	0.22640103
MED9	na	0.22629073
LINC00886	na	0.22617373
NAA30	na	0.22612627
FUT6	na	0.22566347
RBBP8NL	na	0.225643
ACAD8	na	0.22562538
LRATD2	na	0.22558177
FAR2P3	na	0.2254422
ZNF385C	na	0.22532912
LCMT2	na	0.22528324
SLC9A4	na	0.22509722
TMCO4	na	0.22494154
GJB1	na	0.22489281
FAM189A2	na	0.2248691
SLC4A1	na	0.22476155
GLOD5	na	0.2245736
CNTN3	na	0.22456045
KCNJ1	na	0.22443433
SH3BP4	na	0.22434692
IBA57	na	0.22422984
PARD6B	na	0.22412527
LINC01975	na	0.22410406
ATP6V1G3	na	0.22386357
RHCG	na	0.22386304
ESPNP	na	0.22336762
TSTD1	na	0.22334972
MIEF2	na	0.22328222
MYO7B	na	0.2232577
SLC6A12	na	0.22309446
NRL	na	0.22294712
LRRC52	na	0.22290629
ZNF844	na	0.22275463
PAQR5	na	0.22269428
C1orf229	na	0.22259761
RETREG1	na	0.22239865
HADH	na	0.22232765
TSPAN7	na	0.22215445
FABP3	na	0.22168699
CMTM4	na	0.22160268
BSND	na	0.2214633
FARP1	na	0.22141254
BCKDHB	na	0.22139673
HIBCH	na	0.22121571
SVOPL	na	0.22113456
PECR	na	0.22108626
TMEM30B	na	0.22102672
IL17RD	na	0.22102469
COQ3	na	0.22071712
OXSM	na	0.22030932
TMPRSS4	na	0.22018413
RHBG	na	0.21994808
DNMBP-AS1	na	0.21983598
INSYN1	na	0.21969298
TACSTD2	na	0.21959238
THEM6	na	0.21956784
MTURN	na	0.21950047
PLEKHA7	na	0.2193874
MAPK4	na	0.21931499
ANK3	na	0.21928826
ACADS	na	0.21920581
IYD	na	0.21895409
LRRN2	na	0.21895178
EDAR	na	0.21872668
PRDM16-DT	na	0.21867925
PRR15	na	0.21867326
BEX5	na	0.21850999
SLC51B	na	0.2184367
LINC01802	na	0.21828939
PSG9	na	0.21813612
SLC30A9	na	0.21805267
SDR42E1	na	0.21805169
ENTPD3-AS1	na	0.21804541
BCAR3-AS1	na	0.21789248
ATG4D	na	0.21780805
TCL6	na	0.21776105
CACFD1	na	0.21767442
FAM3B	na	0.21758604
INPP5J	na	0.21745537
PTH1R	na	0.21732488
C9orf24	na	0.21730933
DDAH1	na	0.21728322
NRG2	na	0.21728158
MYH14	na	0.21724261
DTNA	na	0.21711494
LRRTM1	na	0.21679829
MAN1B1-DT	na	0.21677203
PDCD6IP-DT	na	0.21663448
DMKN	na	0.21657646
OPLAH	na	0.21655607
STAC2	na	0.21654925
EMX1	na	0.21653795
CEP170B	na	0.21629202
PSG5	na	0.2162104
GRB14	na	0.21614817
SLC2A4	na	0.21614525
ALDH1L1-AS2	na	0.21608517
SFTA2	na	0.21600132
VAV3	na	0.21590117
CRHBP	na	0.21533644
DHRS11	na	0.21530929
LINC00588	na	0.21524008
WDR20	na	0.21492602
CIPC	na	0.21476819
TSPY26P	na	0.21472
PLA2G12A	na	0.21465564
TST	na	0.21465541
CAT	na	0.21458122
MDP1	na	0.21451284
KIAA1522	na	0.21437758
PIP	na	0.21437223
FITM2	na	0.21434176
SAV1	na	0.21418099
GSTZ1	na	0.21388856
DHRS7	na	0.21363795
SLC27A2	na	0.21339215
TTC7B	na	0.21317665
NAT8L	na	0.2131041
NR0B2	na	0.21307239
MYO6	na	0.21305858
GPRC5C	na	0.21300523
ARHGAP24	na	0.21285437
MRPL46	na	0.2128441
CABLES1	na	0.21282677
BCL7A	na	0.21246488
BCKDHA	na	0.2123567
ZNF552	na	0.21233384
GARNL3	na	0.21231799
SMTNL2	na	0.21228363
AKR1C1	na	0.21215382
ALDH1L1	na	0.21214896
LCN12	na	0.21207029
GPD1L	na	0.21200533
TCEAL2	na	0.21195017
FAR2P2	na	0.21193029
SUCLA2	na	0.21172862
PPARA	na	0.21169831
TACC2	na	0.21163861
OSBPL1A	na	0.2116036
PSG4	na	0.211314
CTSF	na	0.21115376
PRKAA2	na	0.21090007
HS6ST3	na	0.2108371
PCP4	na	0.21080302
RAB3A	na	0.21074457
MCCD1	na	0.21071622
C11orf71	na	0.2104809
DHRS12	na	0.21042466
NOS1AP	na	0.21024448
EPCAM-DT	na	0.2102396
HOOK1	na	0.21021369
RDH11	na	0.21014267
MAP3K13	na	0.21006137
ESRRG	na	0.20996739
ADCY5	na	0.20990984
CAB39L	na	0.20979974
LYRM9	na	0.20976537
ACSL1	na	0.20970903
LINC00686	na	0.20967194
CHD5	na	0.20961334
SORD	na	0.20961176
SORL1	na	0.20942567
DSP	na	0.20931438
NDUFV2P1	na	0.20908582
GRTP1	na	0.20897557
GCGR	na	0.20878287
ABHD10	na	0.20867857
MAP7	na	0.20849925
SOX6	na	0.20837738
ALDH3A2	na	0.2083705
ENAM	na	0.20821856
HIGD1A	na	0.2078502
SMIM5	na	0.20783672
FOXN3-AS1	na	0.20782202
PCK1	na	0.20782131
LINC02772	na	0.20763099
EFHD1	na	0.20754658
HPN	na	0.20739289
ARHGAP5-AS1	na	0.20722266
HACD3	na	0.20715234
TRIM50	na	0.20714587
TMEM53	na	0.20708196
DHRS13	na	0.20707014
FAM71E1	na	0.20687474
ERBB4	na	0.20673376
DMRT2	na	0.20663989
IDH3A	na	0.20659266
SLC13A2	na	0.20658559
LINC01187	na	0.20633514
ERG28	na	0.20622829
MITF	na	0.20622618
ST14	na	0.20615281
PALM3	na	0.20610149
LYPD6B	na	0.20599608
C3orf52	na	0.20561887
CLDN23	na	0.20553626
GATA5	na	0.20550518
DNAAF2	na	0.20540512
FAM222A	na	0.20540324
LINC01230	na	0.20525084
SPRYD4	na	0.20519738
CA10	na	0.20517915
ATP2C2	na	0.20515038
FGF9	na	0.20505352
GAREM2	na	0.20505197
TMEM220-AS1	na	0.2050424
FAM205C	na	0.20488462
GABARAPL1	na	0.2047877
THAP10	na	0.2046974
PRLR	na	0.2046903
FAM131C	na	0.20468093
APP-DT	na	0.2046356
PDK2	na	0.2046288
YBX2	na	0.20459417
CNNM1	na	0.20446633
ACOT11	na	0.20437874
CTDSPL	na	0.204297
MNAT1	na	0.20428407
GOLT1A	na	0.20427929
CHCHD2P6	na	0.20421158
DBT	na	0.20418921
KLC3	na	0.20416439
TEF	na	0.20410836
ATP6V1A	na	0.20392318
EXD2	na	0.20384918
LIN7A	na	0.20359129
HOXB-AS3	na	0.2031948
MUC20P1	na	0.20313655
DRAIC	na	0.2031123
LINC00957	na	0.20308118
SCD5	na	0.20289767
TMEM38B	na	0.20280175
CLN5	na	0.20274894
SLC26A7	na	0.20255323
PTPN21	na	0.20247117
RAVER2	na	0.20231122
MIPEP	na	0.20217322
AADAT	na	0.20206636
SLC22A12	na	0.20197684
PART1	na	0.20194419
ASCL4	na	0.20182493
ELMO3	na	0.2017696
FRK	na	0.20170131
MARCHF9	na	0.20168795
KIF13B	na	0.20162047
ZNF561-AS1	na	0.20149769
TMEM139	na	0.20143206
LINC02038	na	0.20138459
NECTIN3	na	0.20126864
SUCLG1	na	0.20123589
CNNM2	na	0.20123304
SOWAHC	na	0.201052
ERP27	na	0.20097534
C2orf72	na	0.20085229
GKAP1	na	0.20081127
MCRIP2	na	0.2008098
C4orf36	na	0.20054302
ARHGEF38	na	0.20044786
ODAM	na	0.20043103
TMEM177	na	0.20042308
NEURL1	na	0.2004195
SLC5A8	na	0.20037276
FGF7P6	na	0.20027874
ARL4D	na	0.1999636
LRRC19	na	0.1999598
CYS1	na	0.19986649
SNTB1	na	0.19979058
LINC02499	na	0.19978388
SLC25A5-AS1	na	0.19974959
FBXO21	na	0.19958213
FDX1	na	0.19945444
ECI1	na	0.1993268
SLC29A4	na	0.19927274
ADAL	na	0.19917017
PAH	na	0.1991473
DPP10	na	0.19913928
ZFYVE21	na	0.19913499
AS3MT	na	0.19907336
MOG	na	0.19902258
ABAT	na	0.19869594
CHADL	na	0.19868037
MAG	na	0.1985253
PDHA1	na	0.19838458
TRIM7	na	0.19826207
ZFYVE1	na	0.19823489
FYB2	na	0.19809
DGLUCY	na	0.19804174
THTPA	na	0.1980025
PELI2	na	0.19788896
GPR143	na	0.1977706
MLYCD	na	0.19762921
MUC4	na	0.1976212
TMEM116	na	0.197518
CNMD	na	0.197484
SLC25A23	na	0.19730935
LNX1	na	0.19723955
RASEF	na	0.19715312
HS6ST1	na	0.19711809
CYP4A22	na	0.19711383
ALDH1B1	na	0.19709681
GCAT	na	0.19696184
GYG2P1	na	0.1965544
CYFIP2	na	0.19654247
DCXR	na	0.1965352
FAM160A1	na	0.19653232
ETNK2	na	0.19627623
FUT3	na	0.19610512
MOAP1	na	0.19600907
STARD10	na	0.19596653
SLAMF6P1	na	0.19595268
EPB41L4A-DT	na	0.195918
PAFAH2	na	0.1958447
NCR3LG1	na	0.19584203
ANO5	na	0.19581433
NNT-AS1	na	0.19578686
TMLHE	na	0.19568616
MYO3B	na	0.19568445
TAPT1	na	0.19552481
NAALADL2	na	0.1955203
KIF21A	na	0.19549079
PAK5	na	0.19544165
BEX4	na	0.19532724
CCDC85C	na	0.19527963
MIA2	na	0.19498283
B4GALT1-AS1	na	0.19496708
LINC01532	na	0.19478604
APOO	na	0.19469172
TMEM101	na	0.19447276
TBL1X	na	0.19437942
HOOK2	na	0.19436672
FRMPD1	na	0.19431233
OVCH2	na	0.1941053
BTD	na	0.19407506
CTNNA2	na	0.19400625
LRRC1	na	0.19394323
AP4S1	na	0.1939137
CEP70	na	0.19390257
SAMD12	na	0.19385554
DDT	na	0.19381316
ST7	na	0.19380444
RBPMS2	na	0.19353712
HLF	na	0.19352485
DUOX2	na	0.19337785
SDHAF4	na	0.19325675
ACO2	na	0.1931614
MST1L	na	0.19309722
PFKM	na	0.19309103
PFN2	na	0.19302237
LHX9	na	0.19295703
NEBL-AS1	na	0.19283919
AMD1	na	0.19274046
SLC12A3	na	0.1925867
MYL3	na	0.19256322
COL4A3	na	0.1925622
GOLGA4-AS1	na	0.19246264
RCAN2	na	0.19236168
PAK6	na	0.19227979
ZNF823	na	0.19227685
PCK2	na	0.19220655
VGLL1	na	0.19199988
MACIR	na	0.19199277
PAQR5-DT	na	0.19175296
NUDT12	na	0.19172631
SETD3	na	0.19168097
GFM1	na	0.19168013
KRTAP5-AS1	na	0.19161944
HDHD3	na	0.1916071
PRDM16	na	0.19155121
IGF1R	na	0.19153205
IQCH-AS1	na	0.19139464
LINC01132	na	0.19126903
FGFR3	na	0.19114332
IGSF9	na	0.1911372
AMN	na	0.19109672
TRAPPC6A	na	0.19101745
MB	na	0.19085392
BAALC-AS2	na	0.19077514
DHRS4L2	na	0.1906832
PAX8	na	0.19052573
SGK2	na	0.19049028
ERVMER34-1	na	0.19016339
PRKAB1	na	0.19004132
ENPP4	na	0.18991257
CLCN5	na	0.18991171
ERICH5	na	0.18980388
RAB11FIP4	na	0.18976612
ANKRD46	na	0.1897491
SLC38A3	na	0.18962415
NDUFB5	na	0.18944892
MAP3K15	na	0.18943076
SLC30A10	na	0.18926118
MMUT	na	0.189198
SIM1	na	0.18889648
KBTBD3	na	0.18879919
GABRA2	na	0.18869738
FXYD4	na	0.18866134
UBBP4	na	0.18857041
PTPN20	na	0.1885026
DDX28	na	0.18838753
LCN2	na	0.18831281
AFG3L2	na	0.18829878
LRP5	na	0.18820553
TIMM8A	na	0.18794964
TMEM82	na	0.18790065
LINC01816	na	0.1878601
WFDC2	na	0.18753812
TRPV6	na	0.18749449
MIR4290HG	na	0.18728861
TMPRSS7	na	0.18714808
PPA2	na	0.18701659
PAPPA2	na	0.18697125
POMGNT2	na	0.18695235
SPTBN4	na	0.18693158
FGF7P8	na	0.18693049
LINC01768	na	0.18689117
CASR	na	0.18680012
SPTLC3	na	0.1866808
SLC22A24	na	0.18666305
MCCC1	na	0.18662916
KBTBD12	na	0.18661886
ATP5F1A	na	0.1866006
RAP2CP1	na	0.1865962
SPINT2	na	0.18658231
MTMR10	na	0.18649305
GRIP1	na	0.18647552
MPC1	na	0.1864028
PLEKHA6	na	0.18633515
MRPS28	na	0.18631999
HYAL4	na	0.18631527
LINC01220	na	0.18628827
BEND7	na	0.1862055
ATP6V1H	na	0.18620385
SMIM1	na	0.18620294
RNF223	na	0.18613505
LRP11	na	0.18607461
CFTR	na	0.18606286
MYT1	na	0.18603018
C10orf95-AS1	na	0.1859952
CYP4A11	na	0.18595727
PSKH2	na	0.18584895
PKP2	na	0.1858166
SPAG16	na	0.18577127
RPP25L	na	0.1856949
GBA3	na	0.18569489
TFAP2B	na	0.18552947
SLC22A16	na	0.18545789
PROZ	na	0.1852762
LINC02447	na	0.1852703
FAM86JP	na	0.18523093
MAB21L4	na	0.18522866
RPL12P30	na	0.18518515
FOXI2	na	0.18506552
AKAP1	na	0.18501079
ZNF627	na	0.18493783
PIGO	na	0.18492383
FGFR2	na	0.18489797
ODAD3	na	0.18487999
LINC02512	na	0.18467931
HSPA4L	na	0.1846645
HOXD1	na	0.1846534
NARS2	na	0.18453628
PPP1R9A	na	0.18447983
OXCT1	na	0.18446463
MREG	na	0.18441625
SMIM6	na	0.18428464
LINC01987	na	0.18414807
COQ9	na	0.1841189
STRBP	na	0.18411483
UNC5D	na	0.18410341
SIAE	na	0.18402576
PRMT8	na	0.18399796
SOWAHA	na	0.18388498
TRMT5	na	0.1837221
NDUFS1	na	0.18356006
TJP2	na	0.18351787
SLC47A2	na	0.18351404
SCN2A	na	0.183383
TTC8	na	0.18331355
SDCBP2	na	0.18320803
MASP1	na	0.1831912
C18orf32	na	0.18296704
PKLR	na	0.1828839
EMSLR	na	0.18280874
SHROOM3	na	0.18276493
PRDX2	na	0.18264624
IVD	na	0.18212117
LINC02177	na	0.18197641
ZNF250	na	0.1819508
MYEF2	na	0.18193944
PATZ1	na	0.18192555
RASSF10	na	0.18187454
FAHD1	na	0.18178034
AIF1L	na	0.18176407
ZNF607	na	0.18167448
ORC4	na	0.18166065
SYT9	na	0.18148538
RCHY1	na	0.18141383
RALGPS2-AS1	na	0.18138231
PKIA	na	0.18135923
GPRASP2	na	0.18090793
COMETT	na	0.18089008
MBP	na	0.18076448
MPPED2	na	0.18070678
TBC1D14	na	0.18063958
IDH2-DT	na	0.18060915
AIFM1	na	0.18057461
ZNF14	na	0.18053402
IL17RB	na	0.18044905
TTR	na	0.18044245
LOH12CR2	na	0.18033113
RNF152	na	0.18032683
ZNF554	na	0.1802076
NR3C2	na	0.18000937
WDR25	na	0.1799728
AGL	na	0.17977825
PIGP	na	0.17971776
PLIN5	na	0.17970894
BDNF-AS	na	0.1796945
FAM201A	na	0.17950317
PLPP4	na	0.17922759
EDA	na	0.17919837
ATP8A1	na	0.17916931
DLST	na	0.17912607
ERLIN2	na	0.17911014
NEBL	na	0.17903428
ZMYND12	na	0.1789849
CRIP3	na	0.17882018
LINC00605	na	0.17863266
ADAM2	na	0.17860335
MSI2	na	0.17859192
NDUFA9	na	0.17818432
RHOV	na	0.17812833
BDH2	na	0.17811327
PIGV	na	0.17792839
RERGL	na	0.17785394
AGMAT	na	0.1778521
CYP39A1	na	0.17784488
PRRG4	na	0.177815
AZGP1	na	0.17781293
DPP10-AS1	na	0.17777742
EIF3J-DT	na	0.1777477
SLC49A4	na	0.17766662
MAB21L3	na	0.17766629
NTN4	na	0.17764124
CYP3A7	na	0.17756711
LPCAT3	na	0.17754467
GPR27	na	0.17742302
TMEM171	na	0.17725793
SERPINA4	na	0.1770754
AKAP6	na	0.1770696
SFTPB	na	0.1770558
FAM155B	na	0.17682149
KCNH6	na	0.17635371
MYZAP	na	0.17627221
CCDC198	na	0.17623088
TIMM21	na	0.17603034
IPO5P1	na	0.17602685
CASZ1	na	0.17593333
ZNF98	na	0.17588975
PBX1	na	0.17583542
B4GALNT3	na	0.1757906
EHHADH	na	0.17576654
SHISA2	na	0.17562845
MAGIX	na	0.17555487
PEX11G	na	0.17554446
THRB-AS1	na	0.17546198
C3orf85	na	0.17543107
GPR87	na	0.17539304
FGF7P3	na	0.17529407
GCOM1	na	0.17523932
CENPV	na	0.17522955
DUSP8	na	0.1752292
GRHL1	na	0.17509902
SMIM19	na	0.17500034
C3orf18	na	0.17498599
ACBD4	na	0.17490363
HSPA1L	na	0.17485671
SAMD5	na	0.17482351
HSP90AA2P	na	0.17465697
CAMK2B	na	0.17464533
TMEM186	na	0.17456315
METTL7A	na	0.1745624
PPARG	na	0.17449598
SDHD	na	0.17442131
PM20D2	na	0.17440508
UCN3	na	0.17430708
MRPL50	na	0.174185
PEBP4	na	0.17414422
ABHD6	na	0.17402504
ZNF426-DT	na	0.17400761
FAM181B	na	0.17397006
PAQR7	na	0.17386825
CEACAM1	na	0.17377804
ZNF771	na	0.1737492
STBD1	na	0.17372929
HOXB8	na	0.17370863
CEND1	na	0.17368339
KATNAL2	na	0.17366534
C16orf89	na	0.17362365
ZNF710-AS1	na	0.17351761
MED21	na	0.17341623
FHIT	na	0.1733712
VWA5B1	na	0.17333929
CDADC1	na	0.17333731
CNGA1	na	0.1733049
KLF15	na	0.17317897
ALG1L	na	0.17315522
ARHGAP5	na	0.1730538
MARCHF11	na	0.17300673
PPP1R13B	na	0.17297962
GCSHP5	na	0.17297296
PGAP4	na	0.17295733
ARSFP1	na	0.1729336
SYNGR1	na	0.1728385
SLC3A1	na	0.17277001
ANKS4B	na	0.17273627
TESMIN	na	0.17268927
PDP2	na	0.17267132
NIPSNAP2	na	0.17261961
ZNF252P	na	0.17253736
VWA2	na	0.17244257
SMDT1	na	0.17242047
DYNLL2	na	0.17241566
DLAT	na	0.1723747
COX16	na	0.17234172
TNIK	na	0.17231672
RUNDC3A-AS1	na	0.17223464
ADCY6-DT	na	0.17220394
RNF183	na	0.17219052
OTUD6B-AS1	na	0.1720931
NDUFAF4	na	0.17209016
UBE2QL1	na	0.17202532
PPIP5K1	na	0.17189282
IMMP2L	na	0.17182148
PBLD	na	0.17180136
ITGB8-AS1	na	0.17178582
SHISA9	na	0.17174253
TTC39A	na	0.17173764
ZNF784	na	0.17172024
ETFB	na	0.17163607
WDSUB1	na	0.17163604
FOLR3	na	0.17157157
MEGF9	na	0.17152624
SLC38A8	na	0.17143127
CXADR	na	0.17141001
GABRB3	na	0.17140764
TRHDE	na	0.1714046
FBP1	na	0.17129566
HCAR1	na	0.17127927
ARHGEF5	na	0.17127798
ABHD17C	na	0.17127278
CAPN14	na	0.17126475
HINT2	na	0.17113766
MAFA	na	0.1710875
TTC39A-AS1	na	0.17098351
DCTPP1	na	0.17098047
SMPDL3B	na	0.17069593
LINC01863	na	0.17068788
GJA8	na	0.17068784
ABCD3	na	0.1706607
DNAJC19	na	0.17065082
ATP1A1-AS1	na	0.170633
LINC01739	na	0.17055905
C17orf75	na	0.17052084
RASAL1	na	0.17043613
NUDT16L1	na	0.17042917
PIP4K2C	na	0.17032172
DUOXA2	na	0.17016517
TMEM52B	na	0.17012474
BAHD1	na	0.17001326
SEMA3B-AS1	na	0.1699795
POMT2	na	0.16994624
CLUL1	na	0.16992393
OSBP2	na	0.16991873
TCTA	na	0.16975605
GREB1	na	0.16963863
FGFBP1	na	0.16957834
CLEC3B	na	0.16956574
RNASEH1-AS1	na	0.16952159
APIP	na	0.16943014
SLC2A12	na	0.16941722
PIK3C2G	na	0.1693836
MPL	na	0.16929808
FAM169A	na	0.16924815
CYP11A1	na	0.16919273
GMPR	na	0.16912161
CMBL	na	0.16908276
CFL2	na	0.1690711
LINC01224	na	0.16904643
PMM1	na	0.16902566
HMGCL	na	0.16892058
CNTNAP5	na	0.16880558
ASB5	na	0.16874003
ESRRA	na	0.16866226
ARSD	na	0.1686281
PHOSPHO2	na	0.16857806
RAET1L	na	0.16856064
NDUFC2	na	0.16853306
KRT8P45	na	0.16853116
EARS2	na	0.16852894
FOXP4-AS1	na	0.16845575
FAM184B	na	0.16842607
CDKN1C	na	0.16836976
DET1	na	0.16834566
KLK1	na	0.16832648
C11orf53	na	0.1683044
CLCNKA	na	0.16828875
NAP1L2	na	0.16827562
ZNF416	na	0.1682642
SLC41A3	na	0.16808054
NTN1	na	0.16800977
BCAM	na	0.16799892
FTLP14	na	0.16796787
PGPEP1L	na	0.16791369
LINC01213	na	0.16788447
ITGA9-AS1	na	0.16786061
CCDC121	na	0.1678323
VWA8	na	0.16782124
C6orf136	na	0.16781506
PEPD	na	0.16777676
TRHDE-AS1	na	0.16771497
LINC00307	na	0.16765067
LONRF2	na	0.16764478
PHYHD1	na	0.16753155
KCNIP1	na	0.16743448
DNAJC28	na	0.1669231
PAXIP1-DT	na	0.16684717
GTSE1-DT	na	0.16683887
GPAM	na	0.16682887
LINC00501	na	0.16680317
TUBB2A	na	0.16673802
BRI3BP	na	0.16660693
FREM2	na	0.16659091
C11orf54	na	0.16656315
BCDIN3D	na	0.16652098
TPSP2	na	0.16648906
ATP5MJ	na	0.16646625
FECH	na	0.16645889
ROCK1P1	na	0.1664433
GALNT3	na	0.16633488
LNX2	na	0.16627699
PINLYP	na	0.16626887
TBC1D24	na	0.16624595
LINC02568	na	0.16623108
COL26A1	na	0.16623014
ARL4AP2	na	0.16622101
LAMTOR3	na	0.16612333
PLEKHF2	na	0.16610074
WDFY3-AS2	na	0.1659379
PRKD1	na	0.1659208
RNASE4	na	0.16577692
MBOAT2	na	0.16574188
RANBP3L	na	0.16572003
PET117	na	0.16567813
BRMS1L	na	0.16566582
KLK4	na	0.16565326
CA2	na	0.16564462
SLC14A2	na	0.16560405
HSDL2	na	0.16559754
AGXT	na	0.16558352
PNMA3	na	0.16555834
PYY	na	0.16555616
MMEL1-AS1	na	0.16550258
ATP6V1C2	na	0.1654681
KLHDC9	na	0.1653651
CPEB4	na	0.1653459
LARS2	na	0.16528073
FBXL16	na	0.16524771
SPTBN2	na	0.16515122
SLC22A13	na	0.16499856
ISM2	na	0.16486384
HYAL6P	na	0.16473909
NDUFA5	na	0.1647311
BIK	na	0.16472293
RPP14	na	0.1647051
TACO1	na	0.16462456
PCNX4	na	0.16461581
KLF2P2	na	0.16457377
MUCL1	na	0.16455403
SLC43A2	na	0.16454792
FAM200B	na	0.16452612
CCNG2	na	0.16447444
CMTM8	na	0.16443993
PUDP	na	0.1644335
TBC1D1	na	0.16419299
QDPR	na	0.16416533
CYP17A1	na	0.16404095
DHRS2	na	0.16390963
ZNF763	na	0.16386105
CLBA1	na	0.16373399
EGOT	na	0.16369088
TMEM260	na	0.16369015
LINC02761	na	0.16367835
MYO16	na	0.16367637
MAPT-AS1	na	0.16366455
AQP6	na	0.16366117
RPUSD2	na	0.16346574
SMIM2-AS1	na	0.16328497
GPR62	na	0.1632793
RIC3	na	0.16322342
LINC01606	na	0.16317713
TMEM191A	na	0.163013
MBIP	na	0.16292551
SUMF1	na	0.16277707
RAC3	na	0.162717
CNKSR1	na	0.16271383
ECSIT	na	0.16271004
SRARP	na	0.16265588
COA3	na	0.16264227
BDH1	na	0.16246249
TBC1D19	na	0.16236337
AQP7	na	0.1622305
BNIP3P1	na	0.16217588
LINC02762	na	0.16216646
MAIP1	na	0.16215095
SLC4A9	na	0.16207862
MMP15	na	0.16197011
MTFR1L	na	0.16195363
PAK4	na	0.161924
ADH1C	na	0.16186428
RGL3	na	0.16185123
C6	na	0.16178587
TMEM246-AS1	na	0.16176504
PRSS44P	na	0.16175494
DNAJC16	na	0.16172671
SLC6A2	na	0.16166253
VDAC1P1	na	0.16160497
SCAMP1-AS1	na	0.16156772
LINC00609	na	0.16144906
TMEM129	na	0.16138822
RAI2	na	0.16136117
ZNF132	na	0.1613373
UBAC2-AS1	na	0.16127059
CKMT2	na	0.16124591
TIMM10B	na	0.16121964
BRF1	na	0.16111122
APOM	na	0.16102271
NEK8	na	0.16096936
ZNF112	na	0.16093308
KBTBD4	na	0.16092266
HGD	na	0.16090658
MAP3K9	na	0.16089131
TTC9	na	0.16078809
SSTR5-AS1	na	0.16078798
LRRC52-AS1	na	0.16078503
ZBED5-AS1	na	0.16070026
IQGAP2	na	0.16069499
SLC19A2	na	0.16062732
HMGB3	na	0.16060384
ASB11	na	0.16057076
MIR4458HG	na	0.16053604
SLC16A9	na	0.16049331
LINC00665	na	0.160421
CLCN4	na	0.16031015
MAPK12	na	0.16002572
LRP3	na	0.16002478
SLC25A42	na	0.15987575
ZNF649	na	0.15975347
F11	na	0.15971617
C1orf115	na	0.15959217
ZNF582-DT	na	0.15950707
HOMER2	na	0.15950444
PDHX	na	0.1594604
DHRS4L1	na	0.1594277
FAN1	na	0.15940545
ETFA	na	0.15931836
SETMAR	na	0.1592593
CALCA	na	0.15925348
TUBB4B	na	0.1592188
KRT17P3	na	0.15915336
PDZK1	na	0.15914796
NUDT16L2P	na	0.159122
PINK1	na	0.15905237
CAMK2N1	na	0.15900414
GNA11	na	0.15898615
ATPAF1	na	0.15896997
MANEAL	na	0.15895705
AMT	na	0.15890767
RNF157-AS1	na	0.15882623
PELI3	na	0.15871193
GALK2	na	0.15869418
CDIP1	na	0.15864496
FBXO3	na	0.15860482
KLHL22	na	0.15858783
F2RL1	na	0.15854718
NPNT	na	0.15851939
LSR	na	0.1585174
THNSL1	na	0.15845834
TRUB2	na	0.1584314
C1D	na	0.15837134
SDC1	na	0.15808438
NSMF	na	0.15807834
PRR5-ARHGAP8	na	0.15805826
FNBP1L	na	0.15803875
AACS	na	0.157952
C19orf25	na	0.15790705
CDKL1	na	0.15789963
ANAPC13	na	0.15789782
SLC22A7	na	0.15785643
LINC02867	na	0.15781769
ZNF219	na	0.15778604
HOXB1	na	0.15774725
SPSB4	na	0.15762824
SFXN2	na	0.15762773
CASKIN1	na	0.15762375
GMFB	na	0.15760192
PGAP3	na	0.15759325
BCAR3	na	0.15745316
TMPRSS11E	na	0.15741648
ATP5MC3	na	0.15737595
TMEM33	na	0.15726694
FAM241B	na	0.15722054
EVPL	na	0.15717304
MTHFS	na	0.15712877
FCN2	na	0.15709896
MKKS	na	0.15699819
ALDH1A2	na	0.15695897
ST8SIA5-DT	na	0.15692595
LAMB4	na	0.15687701
LINC01506	na	0.15685526
SH3BGRL2	na	0.15680563
B4GALNT2	na	0.15678701
TEX264	na	0.15673728
HOGA1	na	0.15669434
TSGA10	na	0.15668121
PLA2G3	na	0.15658033
SLC30A2	na	0.15652186
MGST3	na	0.15644659
SORBS2	na	0.15638244
FCRLB	na	0.15615825
RIPK4	na	0.15615721
C12orf77	na	0.15605338
SPATA24	na	0.15598021
ATP6V0C	na	0.15597446
TATDN1	na	0.15595143
PIAS2	na	0.15583828
FAM219B	na	0.15581527
LINC02674	na	0.1558016
ZNF468	na	0.155801
CLNK	na	0.15579133
NYX	na	0.1557457
TRIM80P	na	0.15572944
DNAJC27	na	0.15570411
TMEM245	na	0.15563528
SLC2A8	na	0.15556403
MBLAC1	na	0.15555036
KRT8	na	0.15549491
EVC	na	0.15534392
TRMO	na	0.15522043
C10orf67	na	0.15518066
CYCS	na	0.15512311
TMIGD1	na	0.15509036
RDH10	na	0.15507916
CTSV	na	0.1550675
LYPLAL1	na	0.15494487
PDZPH1P	na	0.15487365
TPPP2	na	0.15470195
CYP51A1	na	0.15468802
ADH5P4	na	0.15462704
RTKN	na	0.15457164
TMEM106C	na	0.1545361
ZNF542P	na	0.1545298
FGF13	na	0.1544822
OR1L8	na	0.15446633
DMAC1	na	0.15443525
HSD17B12	na	0.15434875
SMIM10L2A	na	0.15427725
GRIA2	na	0.15426898
TOLLIP	na	0.15419425
OSCP1	na	0.15408523
BCL2	na	0.15406077
PKHD1	na	0.15396012
KRTAP5-8	na	0.1538742
TOB1	na	0.15382522
CPT1A	na	0.1537632
THAP9	na	0.1537287
ADK	na	0.15372325
TMEM184C	na	0.15371583
SOSTDC1	na	0.15365684
CAPZA3	na	0.153636
GATM	na	0.15360436
DUOX1	na	0.1535604
DEFB1	na	0.15353492
SINHCAF	na	0.15352504
TMEM51	na	0.15343541
SEPHS2	na	0.15342894
TMEM63C	na	0.15330905
ACTR10	na	0.15327336
MYMK	na	0.15327272
ZFYVE9	na	0.15325752
BPIFA2	na	0.15322998
UQCRC1	na	0.15318322
PLCH2	na	0.15317382
ATP6V0E2	na	0.15310995
MRPS22	na	0.15304986
ANO4	na	0.15302369
HCCS	na	0.15291212
SMOC1	na	0.15283501
TXNRD3	na	0.15273619
POU2F3	na	0.15264016
PDE11A-AS1	na	0.15263207
OBSL1	na	0.15262061
ELAVL2	na	0.1526196
PIP5K1B	na	0.15261099
AQP5	na	0.15260954
POU3F3	na	0.15260202
CASC22	na	0.15259422
KRT8P3	na	0.15259326
NUDT8	na	0.15258732
RNF207-AS1	na	0.15251416
FLRT3	na	0.15239987
CAPN5	na	0.15233417
EGF	na	0.15232706
RNU6-596P	na	0.15230134
RIPPLY3	na	0.15227059
NAPSA	na	0.15226825
PGM5-AS1	na	0.1522581
PACRG-AS1	na	0.15225402
MAGEE1	na	0.1522453
TMED1	na	0.15223859
EXOSC7	na	0.15218171
TDGF1P3	na	0.1521534
SLC48A1	na	0.1521386
HYKK	na	0.15210162
ACTR3B	na	0.15208302
CRYL1	na	0.15206644
LINGO4	na	0.15206246
GOT2	na	0.15193985
USP2	na	0.15187953
EXOC3-AS1	na	0.15186553
LDC1P	na	0.15183052
FMC1	na	0.15178455
FAM161B	na	0.15177988
GRHPR	na	0.15177229
GCHFR	na	0.15162766
SMIM12	na	0.1516017
MTRES1	na	0.15151943
RNF212B	na	0.15148969
SP2-DT	na	0.1513959
TMEM68	na	0.15135863
ALG14	na	0.15134771
ZDHHC13	na	0.15133862
LINC01687	na	0.15127152
RILP	na	0.15126114
FAM47E	na	0.15125105
GSTM4	na	0.15118161
ATP5F1CP1	na	0.15114988
PEBP1P2	na	0.15096003
HPGD	na	0.15090176
CST6	na	0.15085877
PPP1R12A-AS1	na	0.15082388
BCAT2	na	0.15080178
TRIM10	na	0.15078166
MTSS1	na	0.15074274
LINC00526	na	0.15071014
EVPLL	na	0.15070128
AKR7A2	na	0.15065911
MCF2L-AS1	na	0.150649
MECR	na	0.15064104
FMO4	na	0.15056618
DLG3	na	0.15053667
RBBP8	na	0.15053192
PSEN1	na	0.15053032
HSD17B1-AS1	na	0.15040503
CD9	na	0.1503834
NDUFAF5	na	0.15030162
NAGS	na	0.1500617
LAPTM4B	na	0.1500349
ACADL	na	0.15002686
SSTR1	na	0.15002187
KIF12	na	0.14997078
KAZN	na	0.14996083
PLEKHD1	na	0.14991981
FXYD6	na	0.14989139
NRSN2-AS1	na	0.14988042
MTFMT	na	0.14981532
TMEM251	na	0.14976595
PLPPR1	na	0.14965768
ICA1	na	0.14963171
MAPK13	na	0.14962015
GAS6-DT	na	0.1495938
ZNF525	na	0.14954177
BBS12	na	0.14950524
MPV17L	na	0.1494807
MAPT	na	0.14947577
TUB-AS1	na	0.14945759
CBR4	na	0.1494366
SPTLC2	na	0.14941837
FABP4	na	0.14940189
ZNF629	na	0.14940138
CNTNAP2	na	0.14937684
GRHL3	na	0.14937416
ANKRD63	na	0.14913818
LIAS	na	0.14908709
ELOCP21	na	0.14903815
CRTC1	na	0.14900891
SRMS	na	0.14895783
LIMCH1	na	0.14891416
NCOA7	na	0.14886259
TMEM143	na	0.14886051
POU3F4	na	0.1488345
VEPH1	na	0.14876963
CASP14	na	0.14875598
ANKS1A	na	0.14870894
LRBA	na	0.1486928
HTR3B	na	0.14862095
PPP1R1B	na	0.1485686
LINC01214	na	0.14856565
GHR	na	0.14855999
LINC02608	na	0.14855778
RRAGB	na	0.1485466
NPM1P39	na	0.14848526
MTNR1A	na	0.14844933
CHCHD7	na	0.14844875
PIGR	na	0.14843707
TMEM187	na	0.14843704
GCLC	na	0.14829674
LRRC14B	na	0.14829542
ARHGEF28	na	0.14829175
RERG-AS1	na	0.14826381
SAMD12-AS1	na	0.14824717
NUDT9	na	0.14824602
ENHO	na	0.14823027
TAF7L	na	0.14816363
NDUFS7	na	0.1481605
NIPSNAP1	na	0.14812922
C5orf64	na	0.14811152
MUL1	na	0.14809376
RPS24P17	na	0.14801314
BTBD7	na	0.14798532
TMEM150C	na	0.14793068
FHDC1	na	0.14789122
OSER1-DT	na	0.14786932
VRK3	na	0.1477315
NDUFA10	na	0.14771235
WNT7A	na	0.1477073
F11-AS1	na	0.14767629
COX6A1P2	na	0.14766565
FAM210A	na	0.1476602
KCNJ15	na	0.14751464
ARHGEF35	na	0.14751218
ZNF610	na	0.14749597
PPM1E	na	0.14745773
ERICH4	na	0.14737159
MARS2	na	0.14735577
ETNPPL	na	0.14727601
ISOC1	na	0.14720447
NCALD	na	0.1471337
TPPP	na	0.1470863
MAP2K5-DT	na	0.14706942
LINC02596	na	0.14704065
PNPO	na	0.14699987
C11orf1	na	0.14692983
NOXA1	na	0.1469103
BORCS7	na	0.14688687
ZNF48	na	0.14685574
ECI2	na	0.14684515
DCAF11	na	0.14669168
JADE1	na	0.14660792
CYB5D2	na	0.14657892
CCNDBP1	na	0.14656958
AP3S2	na	0.14656664
LINC00919	na	0.14655268
RN7SL868P	na	0.14651982
MRPL48	na	0.1465045
FBXO44	na	0.1464997
C1orf56	na	0.14648527
GFM2	na	0.14643863
NKX6-1	na	0.14631437
ZSCAN18	na	0.14624819
DPP4	na	0.14619946
FAIM	na	0.1461544
MMACHC	na	0.1461461
JUP	na	0.1460684
LINC01762	na	0.14605875
LRRC8D-DT	na	0.14603792
CRAT	na	0.14594524
LINC01354	na	0.14585465
ADHFE1	na	0.14584817
TMEM174	na	0.14571218
UBXN10	na	0.1456696
GDF15	na	0.14566404
TTC5	na	0.14559312
CNPPD1	na	0.14558557
VTI1B	na	0.14553092
DNMBP	na	0.14546883
AFG3L2P1	na	0.14543656
MESP2	na	0.14533934
PRMT5	na	0.14531551
GCDH	na	0.14528155
KLK6	na	0.14524922
SGSM1	na	0.14511603
CRADD	na	0.1451147
SH3GL2	na	0.14509693
GIPC2	na	0.14503224
SLC22A6	na	0.14498854
SUCLA2P1	na	0.14486799
SOX9	na	0.14486569
SLC25A33	na	0.1448651
DMRTC1B	na	0.14483091
NECTIN3-AS1	na	0.14481609
F7	na	0.14480565
SPATA2L	na	0.14479493
RNF186	na	0.14478868
SYT10	na	0.14470679
RNF180	na	0.14458077
CHL1	na	0.14456895
SLC6A20	na	0.14453784
OR7E47P	na	0.14450198
SCAPER	na	0.14448372
ADGRG1	na	0.14447431
PIGX	na	0.14444706
AJAP1	na	0.14441177
FAM50B	na	0.144389
MAGI3	na	0.14434479
SOS2	na	0.1443241
BBOX1	na	0.14429808
LANCL2	na	0.1442976
CDC14B	na	0.14428961
SYN2	na	0.14417769
EIF4E	na	0.14415205
CES2	na	0.14412929
EIF3KP2	na	0.14397459
USP30	na	0.14397223
ILF3-DT	na	0.14396594
NPY6R	na	0.14391986
ZNF711	na	0.1439145
CYSTM1	na	0.14385973
MRPL34	na	0.14385492
CPLANE2	na	0.14384526
ZSCAN2	na	0.143808
PCBD1	na	0.14380623
LINC02554	na	0.14372234
ARSDP1	na	0.14366567
OMA1	na	0.14362699
NFS1	na	0.14356302
SAMD4A	na	0.14353855
RPL13AP17	na	0.1435002
NAT8B	na	0.1434696
DEXI	na	0.14342642
FCAMR	na	0.14342582
RPL34P33	na	0.14342332
UBL3	na	0.14330436
ST8SIA5	na	0.1432994
NLRP6	na	0.14329241
LINC02417	na	0.14327337
RPLP1P5	na	0.14322877
DLD	na	0.14318654
WWP2	na	0.14318636
LURAP1	na	0.14313307
POLR3B	na	0.14307533
KNG1	na	0.1430685
SNX29	na	0.14306505
LINC01544	na	0.14304197
COMTD1	na	0.14301446
H1-0	na	0.1430016
SFXN4	na	0.14296927
TMEM135	na	0.14296612
COX10	na	0.1429419
DSG2-AS1	na	0.1429166
ZNF181	na	0.14289494
ATRNL1	na	0.14289007
RNU6-842P	na	0.14282036
HAGLR	na	0.14279291
SLC5A11	na	0.14277646
TMEM252-DT	na	0.14276426
RPL3P13	na	0.14270404
AGR2	na	0.1425722
UQCRC2	na	0.1425585
OARD1	na	0.14255053
RN7SL268P	na	0.1425498
CRYZL2P	na	0.14247197
ACSS1	na	0.14231846
RPL32P9	na	0.1422613
MDH1	na	0.14224812
NMNAT1	na	0.14223458
EMID1	na	0.14219548
COX7B	na	0.14218381
SLC35F5	na	0.14216682
TCEAL5	na	0.14212872
PACSIN2	na	0.14211631
UMODL1	na	0.14211527
ZNF189	na	0.14211193
ZNF626	na	0.14209905
C2orf88	na	0.14200969
SPATA7	na	0.1419714
KLF5	na	0.14192043
SLC24A2	na	0.14187078
TSPAN6	na	0.14183995
ZNF209P	na	0.14180395
MAL2	na	0.14178291
C10orf71-AS1	na	0.14170074
CHRM1	na	0.14164872
ZNF350-AS1	na	0.14163329
MCAT	na	0.14161512
ZCCHC14	na	0.14160152
MT-TC	na	0.14158374
ARMH4	na	0.14157917
C2orf50	na	0.14157829
GAS8	na	0.1415482
MTFP1	na	0.14153178
EVI5L	na	0.14143431
KCNN1	na	0.14142878
DAAM1	na	0.1413633
TRMT10C	na	0.14127794
EPM2A	na	0.1412341
SYNJ2BP-COX16	na	0.1412152
KLKP1	na	0.14117363
P4HTM	na	0.14114322
HADHB	na	0.14114104
ATP5MC1	na	0.14113104
SLC10A2	na	0.14111267
LINC02375	na	0.14111125
ARG2	na	0.14109482
MEGF8	na	0.14098808
GJD2	na	0.140961
WNK3	na	0.14095761
OSGIN1	na	0.14091906
PTGR1	na	0.14087246
PTGER3	na	0.14086238
C4orf54	na	0.14080013
PRXL2A	na	0.14078599
HOXB9	na	0.14077784
IRF2BP1	na	0.14068924
RHOD	na	0.14061728
CDRT15P6	na	0.14058383
ALKBH1	na	0.1405451
ATP7B	na	0.1405435
TFDP1P2	na	0.14051847
HSDL1	na	0.14050846
SHANK2	na	0.14043564
NT5M	na	0.14041597
SAMM50	na	0.14041066
NRAD1	na	0.14040464
CA3-AS1	na	0.14039157
FH	na	0.14036644
SIRT4	na	0.1403549
PNMA6F	na	0.1402972
SLC13A1	na	0.14029025
AMOT	na	0.14029016
CCDC134	na	0.14022924
GGT7	na	0.1402226
XK	na	0.14014752
ATP1A1	na	0.14014375
ZDHHC3	na	0.14013796
BCR	na	0.14011614
CADM4	na	0.14010331
TNS1-AS1	na	0.1400935
SHROOM2	na	0.14003669
TUSC1	na	0.13999797
SPINK7	na	0.13996054
FASTKD5	na	0.13993643
KIF9	na	0.13987522
ASB9	na	0.13984041
NCBP2AS2	na	0.13981836
SLC25A30	na	0.1398034
RAB11FIP1	na	0.13979578
GPT	na	0.1397515
TSPYL1	na	0.13974863
MMAA	na	0.1396926
SUSD1	na	0.13969183
PAX2	na	0.13967262
CCDC187	na	0.13966727
RTN4IP1	na	0.13964976
LINC01671	na	0.13961737
SLC35A3	na	0.13960071
TMEM35A	na	0.13949434
AMFR	na	0.13942897
THAP7-AS1	na	0.13938977
TMEM220	na	0.1393637
SDHAF1	na	0.13932821
SLC5A2	na	0.13930964
DHCR24	na	0.1393013
UGT2B28	na	0.13926965
SUGCT	na	0.13910358
REEP1	na	0.13909474
AHCYL2	na	0.1390308
TNFSF13	na	0.13902152
TTC19	na	0.13898465
MIR9-3HG	na	0.13895072
KRT8P13	na	0.13889015
ANAPC15	na	0.13887186
LIFR-AS1	na	0.13885784
SLC39A9	na	0.13884489
DOK7	na	0.13876815
RWDD4P2	na	0.13873546
TMC5	na	0.13873218
ACOX2	na	0.13871185
ANKRD33B	na	0.13870415
SLC22A8	na	0.13867211
ATP13A5	na	0.13864183
ARHGEF37	na	0.13857208
ATL2	na	0.13846971
ACAA1	na	0.13832498
SMC5-DT	na	0.13831358
DEFB132	na	0.13831095
BAIAP3	na	0.13828401
CLMN	na	0.1382664
LINC02159	na	0.13825728
LHFPL3-AS2	na	0.13825528
LYPLAL1-DT	na	0.13824812
MRPL49	na	0.1382389
HACL1	na	0.13823232
WDR61	na	0.13820513
TLN2	na	0.13816325
LIPH	na	0.13812102
C14orf180	na	0.13810785
DCDC2	na	0.13807935
CHL1-AS2	na	0.13807318
ATP4B	na	0.13806462
AKAP1-DT	na	0.13806054
RNF5P1	na	0.13801043
MCCC2	na	0.13799214
CELF4	na	0.13798174
XYLB	na	0.13788438
TSPAN10	na	0.13786817
LINC01507	na	0.13775226
KTN1-AS1	na	0.13774966
MFSD3	na	0.13773568
TMEM132D	na	0.13771042
FMO1	na	0.1376271
CYP1A2	na	0.13761808
MOB3B	na	0.13760099
CLUH	na	0.13755411
CAAP1	na	0.13749725
ZNF19	na	0.13749228
C17orf100	na	0.13749199
HOXB6	na	0.13745639
GSTA3	na	0.13742898
LINC01144	na	0.13738468
ZNF595	na	0.13732669
PPP2R5A	na	0.13732572
KLHL34	na	0.13731177
THRSP	na	0.13730097
EOLA1	na	0.13729292
NDFIP2	na	0.13729191
PARD6A	na	0.13718665
PRKAR1B-AS2	na	0.13718581
LINC01020	na	0.13718449
GAS2	na	0.13714866
MICU2	na	0.13714552
STAP1	na	0.13709119
RPL32P20	na	0.13707893
RPL10AP2	na	0.13706696
BSN-DT	na	0.13704422
BHLHB9	na	0.13697687
KRTAP5-3	na	0.13693254
PRR36	na	0.13688818
ZNF667-AS1	na	0.13675822
TOMM20L	na	0.13670729
SLC26A4-AS1	na	0.13670528
C1orf74	na	0.13665847
KL	na	0.13663739
RPS3AP6	na	0.13661768
GPER1	na	0.1366024
ZNF503-AS1	na	0.13650697
SUOX	na	0.1364848
DHDH	na	0.13647074
NRTN	na	0.1364585
CHRNA4	na	0.13645719
HOXD8	na	0.1364479
NDUFB9	na	0.13643736
PLXNB1	na	0.13643613
TMEM254	na	0.13633962
SLC25A26	na	0.13625002
DNAJC27-AS1	na	0.13619746
ZNF396	na	0.13615997
INHA	na	0.13613112
ADCYAP1	na	0.1361258
LINC02671	na	0.13601895
LHFPL4	na	0.13601315
CT62	na	0.13598719
PLCG2	na	0.13588098
MRPS35	na	0.13586283
HAO2	na	0.13578562
ZSCAN16-AS1	na	0.13578127
FBXO2	na	0.13575906
PDPK1	na	0.1357505
LINC02410	na	0.13573802
DMAC2	na	0.13568595
ACAD10	na	0.13566217
VAV2	na	0.13560079
FUT1	na	0.13558601
MRPS25	na	0.13553953
CEL	na	0.13542373
DNAJC3-DT	na	0.13541417
AP1AR	na	0.13535032
C5orf47	na	0.13533899
TMED8	na	0.13533382
CLCN2	na	0.13528863
FASTKD1	na	0.13525864
TIGD5	na	0.13523988
FAXC	na	0.13523693
AKT2	na	0.13523555
PPIF	na	0.13519378
FAM171A1	na	0.135193
ARHGAP31-AS1	na	0.13516349
ZBTB10	na	0.1351247
FZD9	na	0.13498655
KIAA1614	na	0.13496555
LINC00955	na	0.13494255
MLNR	na	0.13492292
LINC02274	na	0.13491936
LMTK3	na	0.13490896
GDA	na	0.13489947
TMEM141	na	0.13489133
HDHD5-AS1	na	0.1348707
SLC25A40	na	0.13486412
FGF14-AS2	na	0.13484043
AMN1	na	0.13482113
GLS2	na	0.13475883
SNX4	na	0.13474344
LINC00671	na	0.13473518
HDHD2	na	0.13473071
LARP1B	na	0.13472949
SLC25A12	na	0.1347259
TRUB1	na	0.13457778
TMED6	na	0.13456525
SLC7A10	na	0.13453706
SYN3-AS1	na	0.13444962
TUBB8B	na	0.13442972
PXMP4	na	0.13438223
ST3GAL6-AS1	na	0.13430586
COQ7	na	0.13430293
SLC25A15	na	0.13429548
HDDC3	na	0.13425525
DPEP1	na	0.13423699
SERPINA5	na	0.13422632
PLCD1	na	0.13422385
CD24P4	na	0.13420428
CASKIN2	na	0.13420185
ZNF835	na	0.1341395
STXBP5L	na	0.13411169
SDR39U1	na	0.13409063
RWDD4	na	0.13404205
ZNF99	na	0.13402154
LINC00638	na	0.13390212
ALDH4A1	na	0.13389726
NIPAL3	na	0.13385066
GLTPD2	na	0.13380088
NCMAP	na	0.13379765
UBE2Q2L	na	0.13376671
SCARA3	na	0.13373716
MRM3	na	0.13371873
ZNF253	na	0.13370277
ZC3H14	na	0.1336606
LINC01485	na	0.13362473
PLCXD2	na	0.13361733
ZNF304	na	0.133605
LRPAP1	na	0.1336002
PDE12	na	0.13359149
LINC01843	na	0.13358971
ZC2HC1A	na	0.133573
METTL14	na	0.13352878
SHMT1	na	0.13350004
NECAB2	na	0.13349348
TRAPPC2B	na	0.13338444
ZNF33B	na	0.13335776
FBXO33	na	0.1333478
TRMT2B	na	0.13334654
SLC26A1	na	0.13333967
MRGPRG	na	0.13333662
DDC	na	0.13329682
GDAP1	na	0.13323133
ALG12	na	0.13321748
SLC27A1	na	0.1331924
CLEC18A	na	0.13310224
CHIA	na	0.13308194
COMMD8	na	0.13302939
CCDC8	na	0.1330193
BTG3-AS1	na	0.13300803
STX3	na	0.13296568
NXPH2	na	0.13296361
SST	na	0.1329342
PHB	na	0.13287316
MSRA	na	0.13285495
ZFP3	na	0.13284951
COA8	na	0.13284616
FUZ	na	0.13281925
EEF1A1P11	na	0.1326785
STK3	na	0.13265006
GALNT17	na	0.13264544
SGMS1	na	0.13254914
CSMD1	na	0.1325188
SDHA	na	0.13251379
APTR	na	0.13251023
VIPR1	na	0.13249673
LINC01702	na	0.13248903
CCNC	na	0.1324531
OMP	na	0.13241015
ZNF230-DT	na	0.1323791
OTUD7A	na	0.132333
ACSM3	na	0.13230315
AMDHD1	na	0.13225043
KAT5	na	0.13223763
ITGA6	na	0.1321719
MMGT1	na	0.1321547
THRA	na	0.13204636
WDR31	na	0.13203518
PRMT9	na	0.13203014
MLIP	na	0.13202338
SREBF2	na	0.1320128
SMIM20	na	0.13197957
FDFT1	na	0.13197419
OPA3	na	0.1319089
ESYT3	na	0.13187326
NCKIPSD	na	0.13186648
GULP1	na	0.13184589
MT-TY	na	0.13182187
FAM200A	na	0.13176876
JPT1P1	na	0.13175808
ECRG4	na	0.13166057
LINC02298	na	0.13158287
SLC34A3	na	0.13150696
SYDE2	na	0.13146214
CHPT1	na	0.1314414
KLK7	na	0.13141383
[truncated: 36,593 more rows]
