# Supplementary material for: Comprehensive analysis reveals dual biological function roles of EpCAM in kidney renal clear cell carcinoma
Source: Heliyon. 2023 Dec 14;10(1):e23505. doi: 10.1016/j.heliyon.2023.e23505 (PMC10767389; doi:10.1016/j.heliyon.2023.e23505)
Supplement: Multimedia component 7 [file mmc7.txt]

ID	Description	setSize	enrichmentScore	NES	pvalue	p.adjust	qvalue	rank	leading_edge	core_enrichment
KEGG_CYTOKINE_CYTOKINE_RECEPTOR_INTERACTION	KEGG_CYTOKINE_CYTOKINE_RECEPTOR_INTERACTION	182	0.57434717876144	1.81475076737134	4.8635995650242e-07	8.02493928228993e-05	7.06501831550884e-05	2723	tags=41%, list=15%, signal=35%	IL1R2/CXCL5/IL6/IL20RB/CXCL13/TNFSF14/TNFRSF17/CXCL6/CXCL8/IL2RA/CXCL1/INHBE/CCL26/CCL11/TNFRSF18/IFNG/CCL19/CCL13/CXCL3/CCL21/LIF/KIT/CXCL2/HGF/OSM/CCL18/LTB/LTA/CCL20/EPO/XCL1/TNFSF13B/CCL5/PF4V1/CD27/IL23A/CXCR3/XCL2/BMPR1B/IL21R/IL2RG/TNFRSF9/CXCL9/FASLG/IL18RAP/TNFRSF11A/PDGFRA/CXCR6/CCR7/CCL8/IL2RB/PPBP/CSF3R/CCL4/IL18/TNFRSF25/RELT/IL12RB1/TNFSF4/CCR5/IL1B/FLT3LG/IL22RA1/CD40LG/CCR1/IL10RA…
KEGG_COMPLEMENT_AND_COAGULATION_CASCADES	KEGG_COMPLEMENT_AND_COAGULATION_CASCADES	56	0.683834035438889	1.87172292091691	1.89784300505105e-05	0.00156572047916712	0.00137843334051077	1957	tags=50%, list=11%, signal=45%	SERPINC1/FGA/SERPIND1/F2/C4BPA/FGG/KNG1/F3/C8G/FGB/C1R/SERPINE1/BDKRB2/C1S/PLAUR/SERPINA5/PLAU/CFH/CFB/C1QB/C1QA/C3/SERPINA1/C1QC/F13A1/CFD/SERPINF2/C2
KEGG_PROPANOATE_METABOLISM	KEGG_PROPANOATE_METABOLISM	29	-0.723297804414271	-2.17310124635764	0.000133226580995641	0.00732746195476028	0.00645097129031527	2002	tags=52%, list=11%, signal=46%	ALDH7A1/HADHA/SUCLA2/ALDH9A1/MLYCD/ABAT/MMUT/PCCA/ACAT1/HIBCH/ACADM/ALDH3A2/ALDH6A1/ALDH1B1/EHHADH
KEGG_VALINE_LEUCINE_AND_ISOLEUCINE_DEGRADATION	KEGG_VALINE_LEUCINE_AND_ISOLEUCINE_DEGRADATION	43	-0.611529103347304	-1.95063307914133	0.00100823513869318	0.0415896994710938	0.0366148550367525	3009	tags=63%, list=17%, signal=52%	ACAD8/HADH/HMGCL/HIBADH/IVD/HMGCS1/BCKDHA/HADHB/DBT/ALDH7A1/AUH/HADHA/ALDH9A1/AOX1/ABAT/MMUT/ACADSB/PCCA/ACAT1/HIBCH/ACADM/ALDH3A2/ACAA2/ALDH6A1/ALDH1B1/HMGCS2/EHHADH
KEGG_HISTIDINE_METABOLISM	KEGG_HISTIDINE_METABOLISM	23	-0.730660185018985	-2.0648083831554	0.00127355487696199	0.0420273109397458	0.0370001206359485	2020	tags=52%, list=11%, signal=46%	HNMT/ALDH7A1/MAOB/LCMT2/ALDH9A1/AOC1/ASPA/ALDH3A2/AMDHD1/ALDH1B1/DDC/FTCD
KEGG_HEMATOPOIETIC_CELL_LINEAGE	KEGG_HEMATOPOIETIC_CELL_LINEAGE	62	0.587810448456385	1.64081949447734	0.00187486571232723	0.0515588070889988	0.0453914856668697	3670	tags=53%, list=21%, signal=42%	IL1R2/IL6/IL2RA/CD44/KIT/FCGR1A/EPO/CD38/CD3E/CD3D/CD2/CD8B/CD5/CD8A/CD14/CSF3R/IL1B/FLT3LG/CD37/CD22/CD3G/CD55/CSF1/CSF1R/TNF/CD4/ITGA3/CSF2RA/CD33/EPOR/CD9/THPO/IL7R
KEGG_EPITHELIAL_CELL_SIGNALING_IN_HELICOBACTER_PYLORI_INFECTION	KEGG_EPITHELIAL_CELL_SIGNALING_IN_HELICOBACTER_PYLORI_INFECTION	64	0.586112206842809	1.64224041017983	0.00231472172491674	0.0545612978016088	0.0480348267727082	926	tags=14%, list=5%, signal=13%	ATP6V0A4/ATP6V1G3/ATP6V1B1/ATP6V0D2/ATP6V1C2/CXCL8/CXCL1/PLCG2/CCL5
KEGG_P53_SIGNALING_PATHWAY	KEGG_P53_SIGNALING_PATHWAY	61	0.576669912857145	1.60825632545154	0.00457763017651956	0.0874570232398342	0.0769956568235861	1295	tags=23%, list=7%, signal=21%	SFN/STEAP3/ADGRB1/SERPINE1/PMAIP1/CCNE1/CCNB2/RRM2/GTSE1/GADD45G/CDKN2A/CD82/CCNB1/CDK1
KEGG_NOD_LIKE_RECEPTOR_SIGNALING_PATHWAY	KEGG_NOD_LIKE_RECEPTOR_SIGNALING_PATHWAY	56	0.577888288577938	1.58173869594918	0.00477038308580914	0.0874570232398342	0.0769956568235861	2119	tags=29%, list=12%, signal=25%	IL6/CXCL8/CXCL1/CCL11/CCL13/CXCL2/CCL5/PSTPIP1/PYCARD/NOD2/CCL8/CARD9/BIRC3/IL18/IL1B/RIPK2
KEGG_PRIMARY_IMMUNODEFICIENCY	KEGG_PRIMARY_IMMUNODEFICIENCY	28	0.672846332998176	1.64523477740414	0.00532415645466378	0.0878485815019524	0.0773403779730108	3701	tags=61%, list=21%, signal=48%	CD79A/JAK3/ADA/IL2RG/ZAP70/CD3E/CD3D/CD8B/CD8A/ICOS/LCK/CD40LG/CD4/BLNK/PTPRC/IL7R/BTK
KEGG_TYPE_I_DIABETES_MELLITUS	KEGG_TYPE_I_DIABETES_MELLITUS	34	0.635568533299889	1.61767927093266	0.010006952717793	0.141097242213259	0.124219581661434	2011	tags=29%, list=11%, signal=26%	PTPRN/GAD1/IFNG/LTA/CPE/FASLG/GZMB/CD28/HLA-DOB/IL1B
KEGG_VIBRIO_CHOLERAE_INFECTION	KEGG_VIBRIO_CHOLERAE_INFECTION	51	0.581631143354106	1.5692761656624	0.0102616176155098	0.141097242213259	0.124219581661434	1458	tags=18%, list=8%, signal=16%	ATP6V0A4/ATP6V1G3/ATP6V1B1/ATP6V0D2/ATP6V1C2/CFTR/PLCG2/KDELR3/TCIRG1
KEGG_TRYPTOPHAN_METABOLISM	KEGG_TRYPTOPHAN_METABOLISM	33	-0.544023065502	-1.64841429926289	0.0129106578020732	0.162390649406564	0.142965930578027	2027	tags=52%, list=12%, signal=46%	WARS2/ALDH7A1/HADHA/OGDH/MAOB/HAAO/AFMID/ALDH9A1/CAT/AOX1/AOC1/ACAT1/ACMSD/ALDH3A2/ALDH1B1/EHHADH/DDC
KEGG_TASTE_TRANSDUCTION	KEGG_TASTE_TRANSDUCTION	16	0.722377696881643	1.5812226003229	0.0138687706900862	0.162390649406564	0.142965930578027	3161	tags=50%, list=18%, signal=41%	SCNN1G/SCNN1B/SCNN1A/KCNB1/ADCY8/PLCB2/PDE1A/GNAS
KEGG_CHEMOKINE_SIGNALING_PATHWAY	KEGG_CHEMOKINE_SIGNALING_PATHWAY	160	0.457658627882371	1.43725802298359	0.0147627863096876	0.162390649406564	0.142965930578027	3350	tags=31%, list=19%, signal=26%	CXCL5/CXCL13/CXCL6/CXCL8/CXCL1/CCL26/CCL11/CCL19/CCL13/CXCL3/CCL21/JAK3/CXCL2/CCL18/CCL20/XCL1/CCL5/PF4V1/CXCR3/XCL2/RAC2/CXCL9/CXCR6/CCR7/CCL8/WAS/PPBP/CCL4/NCF1/CCR5/ADCY8/PLCB2/STAT2/VAV1/ITK/CCR1/CCL3/HCK/PRKCD/CCL17/CXCL11/CCR10/CXCL10/ARRB2/CCL4L2/PTK2B/SHC1/STAT1/PRKCB/CXCR4
KEGG_GLYCEROLIPID_METABOLISM	KEGG_GLYCEROLIPID_METABOLISM	38	-0.502614715558383	-1.59695948721111	0.0173208009558738	0.178620759857449	0.157254640257275	2002	tags=37%, list=11%, signal=33%	ALDH7A1/LCLAT1/DGKE/DGKH/ALDH9A1/DGKI/GK/AGPAT3/LPL/ALDH3A2/PLPP1/CEL/PLPP3/ALDH1B1
KEGG_OXIDATIVE_PHOSPHORYLATION	KEGG_OXIDATIVE_PHOSPHORYLATION	124	0.462439891495914	1.40748617442198	0.0210311907484812	0.204126263147024	0.179709246024174	5628	tags=48%, list=32%, signal=33%	ATP6V0A4/ATP6V1G3/ATP6V1B1/ATP6V0D2/ATP6V1C2/TCIRG1/MT-ND3/MT-ND4/MT-ND2/MT-CO2/NDUFA4/MT-CYB/MT-ATP6/ATP5F1E/COX6C/COX6A1/COX7A1/MT-ND4L/ATP6V0B/NDUFA3/NDUFA11/MT-ND1/MT-ATP8/MT-CO3/ATP5MF/NDUFS8/MT-CO1/ATP5ME/UQCR11/UQCRQ/COX6B1/COX7B/UQCR10/MT-ND5/ATP6V1F/MT-ND6/ATP5F1D/UQCRHL/NDUFA7/NDUFB7/COX5A/NDUFS6/COX17/ATP5MC2/NDUFB1/NDUFS5/NDUFA2/LHPP/ATP6V0E2/NDUFA4L2/ATP6V1E2/NDUFA6/COX8A/COX4I1/NDUF…
KEGG_CITRATE_CYCLE_TCA_CYCLE	KEGG_CITRATE_CYCLE_TCA_CYCLE	29	-0.550364770616613	-1.65353518520193	0.0269556738034534	0.22590246241927	0.198880636771032	6199	tags=72%, list=35%, signal=47%	FH/OGDHL/SDHA/PC/MDH1/SDHD/DLD/SDHB/SUCLG2/DLAT/IDH3A/DLST/SUCLG1/SDHC/OGDH/ACO1/SUCLA2/ACLY/PCK2/ACO2/PCK1
KEGG_ALDOSTERONE_REGULATED_SODIUM_REABSORPTION	KEGG_ALDOSTERONE_REGULATED_SODIUM_REABSORPTION	34	0.596890524778303	1.51923416336658	0.0260866443688346	0.22590246241927	0.198880636771032	622	tags=21%, list=4%, signal=20%	SCNN1G/SCNN1B/FXYD4/SFN/HSD11B1/SCNN1A/IRS2
KEGG_TIGHT_JUNCTION	KEGG_TIGHT_JUNCTION	103	-0.360531051021858	-1.322796070044	0.0273821166568813	0.22590246241927	0.198880636771032	3279	tags=37%, list=19%, signal=30%	CGN/PPP2R2D/CTNNA1/AFDN/KRAS/CLDN3/PRKCZ/PTEN/MAGI3/NRAS/PPP2CB/EXOC3/SPTAN1/EPB41L1/GNAI1/OCLN/PRKCH/CLDN4/MAGI1/MYH11/PARD6G/ASH1L/MYH10/JAM3/CTNNB1/TJP1/YES1/MPDZ/CRB3/JAM2/TJP2/AMOTL1/AKT3/PRKCE/PATJ/CLDN2/CLDN10/MYH8
KEGG_PYRUVATE_METABOLISM	KEGG_PYRUVATE_METABOLISM	35	-0.50029690776458	-1.54486096061466	0.0299811480235466	0.227003132299969	0.199849647575093	2002	tags=26%, list=11%, signal=23%	ALDH7A1/GRHPR/ALDH9A1/PCK2/ACAT1/ALDH3A2/ALDH1B1/PCK1/PKLR
KEGG_ARACHIDONIC_ACID_METABOLISM	KEGG_ARACHIDONIC_ACID_METABOLISM	41	0.569451709188641	1.49533526393243	0.0302670843066626	0.227003132299969	0.199849647575093	2282	tags=39%, list=13%, signal=34%	CYP4F3/PLA2G2D/GPX2/PTGES/PLA2G2A/PLA2G1B/CYP2B6/CYP4F2/GGT6/PTGS2/CYP2C9/PTGIS/CBR3/ALOX5/GPX1/ALOX15B
KEGG_CYTOSOLIC_DNA_SENSING_PATHWAY	KEGG_CYTOSOLIC_DNA_SENSING_PATHWAY	39	0.569123965617408	1.47203883729497	0.0335570469798658	0.240735337029472	0.211939244083363	3337	tags=36%, list=19%, signal=29%	IL6/AIM2/CCL5/IKBKE/PYCARD/IRF7/CCL4/IL18/IL1B/IRF3/CXCL10/CCL4L2/RIPK3/POLR3G
KEGG_FATTY_ACID_METABOLISM	KEGG_FATTY_ACID_METABOLISM	39	-0.463292095623775	-1.47406014628119	0.0398760039787075	0.274147527353614	0.241354760923756	2411	tags=51%, list=14%, signal=44%	HADHB/ACOX1/ALDH7A1/HADHA/CPT1A/ALDH9A1/ADH5/ACSL1/ACADSB/CPT2/ACAT1/ADH6/ACADM/ACADL/ALDH3A2/ACAA2/ALDH1B1/EHHADH/CYP4A22/CYP4A11
KEGG_STARCH_AND_SUCROSE_METABOLISM	KEGG_STARCH_AND_SUCROSE_METABOLISM	29	-0.522791502245945	-1.57069309236442	0.0453772350066372	0.299489751043806	0.263665618143829	1366	tags=31%, list=8%, signal=29%	AGL/UGT2B7/ENPP3/UGT1A6/TREH/UGT2A3/UGT1A9/GBA3/MGAM
KEGG_BETA_ALANINE_METABOLISM	KEGG_BETA_ALANINE_METABOLISM	19	-0.551058011165535	-1.47973409119249	0.0489297312489435	0.299727520435967	0.263874946221139	2002	tags=58%, list=11%, signal=51%	ALDH7A1/HADHA/ALDH9A1/MLYCD/ABAT/HIBCH/ACADM/UPB1/ALDH3A2/ALDH1B1/EHHADH
KEGG_GRAFT_VERSUS_HOST_DISEASE	KEGG_GRAFT_VERSUS_HOST_DISEASE	28	0.596608034760958	1.45881791893503	0.0490463215258856	0.299727520435967	0.263874946221139	5262	tags=57%, list=30%, signal=40%	IL6/IFNG/FASLG/GZMB/CD28/HLA-DOB/IL1B/CD86/TNF/HLA-DQA1/PRF1/HLA-DMA/HLA-DRB1/HLA-DPB1/HLA-DMB/HLA-DQB1
